# Supplementary material for: Impact of extracorporeal membrane oxygenation-related complications on in-hospital mortality
Source: PLoS One. 2024 Mar 25;19(3):e0300713. doi: 10.1371/journal.pone.0300713 (PMC10962856; doi:10.1371/journal.pone.0300713)
Supplement: S1 Data — (XLSX) [file pone.0300713.s010.xlsx]

## Sheet: Data
Patient No.	Case No.	Sex	Age	insertion date	Survival status at discharge	Mortality	expire date	last follow up date	survival duration (day)	survival duration (month)	Cause of death	weaning	CPCR	time from cardiac arrest to ECMO on (minutes)	indication of ECMO insertion	Place where ECMO insertion was done	ECMO running time(min)	ECMO type	VA/VV	Insertion site	peri	art site01	art site02	Injured vessels (Right/Left/Both)	vein drain site(out)	VV vein(In)	vein drain site02	sheath size-artery1	sheath size-artery2	sheath size-vein	sheath out-vein	sheath in-vein	sheath uni/both	close method-artery	close method-vein	distal perfusion catheter	the use of perclose divice	IABP	CRRT	smoke	HTN	DM	Cr	GFR	CKD stage	CKD	CVA	CAD	PAD
1	1	1	55	2015-01-04	0	1	2015-01-30		26	1	septic shock	1	1	120	2	2	6852	1	1	1	1	1		1	1			17	17	24			1	1	1	0	0	0	1	1	1	1	3.7	17	4	1	0	0	0
2	2	1	54	2015-01-22	1	1	2015-02-27		36	2	MI	2	0	0	2	2	11449	1	1	1	1	1		1	1			17	17	21			1	1	1	0	0	1	1	1	1	0	3.6	18	4	0	0	0	0
3	3	2	53	2015-01-22	1	0		2020-04-29		64		2	0	0	3	2	5531	2	2	1	1				1	3				25/17	25	17			1	0	0	0	0	0	0	0	1.23	46	3	0	0	0	0
4	4	1	71	2015-01-26	1	0		2020-05-25		65		2	0	0	1	1	5522	1	1	1	1	1		1	2			17	17	25			2	1	1	0	0	0	0	0	0	1	1.28	55	3	0	0	0	0
5	5	1	66	2015-01-27	0	1	2015-02-26		30	1	HF-VSD	1	0	0	2	2	2974	1	1	1	1	1		1	1			17	17	25			1	2	2	0	0	0	0	0	0	0	1.05	40	3	0	0	0	0
6	6	1	57	2015-01-28	1	1	2018-10-06			44	DM	2	1	5	1	2	2240	1	1	1	1	1		1	2			17	17	25			2	1	1	0	0	0	1	0	1	1	15.27	3	5	1	0	0	1
7	7	1	60	2015-02-09	0	1	2015-03-11		31	1	respiratory acidosis	1	0	0	3	3	3131	2	2	1	1				1	3				22/17	22	17			1	0	0	0	0	0	0	0	1.19	62	2	0	0	0	0
8	8	1	54	2015-02-10	1	1	2015-11-22			9	lung ca.	2	0	0	3	2	770	2	2	1	1				1	2				21/18	21	18			1	0	0	0	0	1	0	1	0.74	>90	1	0	0	0	0
9	9	2	49	2015-02-13	1	0		2015-04-09		2		1	0	0	2	2	13073	1>2	1	1	1	1		1	1	2		17	17	22/18			1	1	1	0	0	0	1	0	0	0	0.92	65	2	0	0	0	0
10	10	2	56	2015-02-25	1	0		2020-04-02				1	1	12	3	3	52297	1>2	1	1	1	2		2	1	3		17	17	24/17			2	1	1	0	0	0	0	0	1	0	0.82	72	2	0	0	0	0
11	11	2	46	2015-03-03	0	1	2015-04-02				Electrolyte imbalance	1	0	0	1	1	13508	1	1	1	2	1		1	1			15	15	25			1	1	1	0	0	0	1	1	1	1	0.72	>90	1	0	1	1	0
12	12	1	59	2015-03-08	0	1	2015-04-19				pneumonia	1	0	0	3	2	8393	2	2	1	1				1	3				21/15	21	15			1	0	0	0	0	0	0	0	0.54	>90	1	0	0	0	0
13	13	1	61	2015-03-08	1	1	2015-04-21					2	0	0	3	2	3532	2	2	1	1				1	3				21/17	21	17			1	0	0	0	0	0	0	1	0.71	>90	1	0	0	0	0
14	14	2	38	2015-03-10	1	0		2020-06-02				2	0	0	1	1	25173	1	1	1	1	1		1	2			17	17	22			2	2	2	0	0	0	0	0	0	0	1	62	2	0	0	0	0
14	15	2	38	2015-03-27	1	0		2020-06-02				2	0	0	1	1	1173	2	2	1	1				2	1				20/19	20	19			1	0	0	0	0	0	0	0	1	62	2	0	0	0	0
15	16	1	63	2015-03-14	1	0		2019-03-20				2	0	0	5	1	168	2	2	1	1				1	2				25/19	25	19			1	0	0	0	0	0	1	0	1.39	68	2	0	0	0	0
16	17	1	47	2015-03-18	0	1	2015-04-18				Brain hemorrhage	1	0	0	5	2	2736	1	1	1	1	2		2	2			17	17	25			1	1	1	0	0	0	1	0	0	0	1.92	38	3	0	0	0	0
17	18	1	52	2015-04-03	1	0		2020-06-02				2	0	0	3	2	6305	2	2	1	1				2	1				21/18	21	18			1	0	0	0	1	1	0	1	0.94	84	2	0	0	0	0
18	19	1	77	2015-04-03	0	1	2015-04-16				MI	1	1	16	2	3	10210	1	1	1	1	2		2	1			17	17	25			2	1	1	0	0	0	1	0	0	0	2.1	31	3	0	1	1	0
19	20	1	71	2015-04-04	0	1	2015-04-08				respiratory failure	1	0	0	3	2	5167	1	1	1	1	2		2	1			17	17	22			2	1	1	0	0	0	1	0	0	0	0.85	89	2	0	0	0	0
20	21	1	66	2015-04-08	0	1	2015-05-01				DCMP	1	0	0	2	1	12941	1	1	1	1	1		1	1			17	17	25			1	2	2	0	0	0	1	0	1	1	1.68	41	3	1	0	1	0
20	22	1	66	2015-04-18	0	1	2015-05-01				DCMP	1	0	0	1	1	5153	1	1	1	1	2		2	1			17	17	25			2	2	2	0	0	0	1	0	1	1	1.68	41	3	1	0	1	0
21	23	2	76	2015-04-15	1	1	2018-08-15					2	0	0	5	2	320	2	2	1	1				2	1				21/17	21	17			1	0	0	0	0	0	1	1	0.5	>90	1	0	1	1	1
22	24	1	22	2015-04-17	0	1	2015-06-20				septic shock	1	0	0	2	2	7807	1	1	1	1	2		2	1			15	15	22			2	1	1	0	0	0	0	0	0	0	0.88	>90	1	0	0	0	0
23	25	2	32	2015-04-23	1	0		2015-05-18				2	1	49	4	3	274	1	1	1	1	1		1	1			17	17	24			1	1	1	0	0	0	1	0	0	0	0.15	55	3	0	0	0	0
24	26	1	47	2015-04-26	0	1	2015-09-27				MI	1	0	0	2	2	12131	1	1			1		1	2			17	17	25			2	1	1	0	0	1	1	1	1	1	0.67	>90	1	0	0	0	0
24	27	1	47	2015-09-20	0	1	2015-09-27				MI	0	1	25	2	2	9680	1	1			1		1	1			15	15	21			1	1	1	1	0	0	1	1	1	1	0.67	>90	1	0	0	0	0
25	28	1	81	2015-04-29	1	0		2018-09-29				2	1	40	2	3	9836	1	1	1	1	1		1	1			17	17	25			1	1	1	1	0	0	1	0	1	0	1.66	40	3	0	0	0	0
26	29	1	60	2015-05-15	1	0		2020-02-17				2	0	0	2	2	2091	1	1	1	1	2		2	1			15	15	21			2	1	1	0	0	0	0	0	1	1	0.96	80	2	0	0	1	0
27	30	1	63	2018-05-08 16:52:00	1	0		2020-02-17				2	0	0	2	2	8568	1	1	1	1	1		1	2			15	15	20			2	1	1	1	0	0	0	0	1	1	1.1	68	2	0	0	0	0
28	31	1	64	2015-05-07	1	1	2018-03-05					2	0	0	1	1	9327	1	1	1	2	1		1	1			18	18	25			1	1	1	0	0	0	1	0	1	1	2.51	35	3	0	0	0	0
29	32	2	42	2015-05-10	0	1	2015-05-20				septic shock	1	1	2	2	2	13635	1	1	1	1	2		2	2			15	15	21			1	1	1	0	0	0	1	0	0	0	1.38	42	3	0	0	0	0
30	33	1	61	2015-05-12	1	1	2016-01-14				lung ca.	2	0	0	5	2	1878	2	2	1	1				2	1				21/19	21	19			1	0	0	0	0	0	1	1	0.59	>90	1	0	0	0	0
30	34	1	61	2015-12-02	1	1	2016-01-14				lung ca.	2	0	0	3	2	435	2	2	1	1				2	1				21/19	21	19			1	0	0	0	0	0	1	1	0.59	>90	1	0	0	0	0
31	35	1	62	2016-01-07	0	1	2016-01-14				lung ca.	1	0	0	3	2	1581	2	2	1	1				2	1				21/19	21	19			1	0	0	0	0	0	1	1	0.28	>90	1	0	0	0	0
32	36	2	22	2015-05-13	1	1	2018-12-17				MOF	2	0	0	3	2	79078	2	2	1	1				1	3				25/18	25	18			1	0	0	0	1	0	0	0	2.64	23	4	1	0	0	0
33	37	2	64	2015-05-15	1	0		2020-05-25				2	0	0	1	1	7085	1	1	1	1	2		2	3			17	17	18			2	1	1	0	0	0	1	0	0	0	1.29	42	3	0	0	0	0
34	38	1	26	2015-05-19	1	1	2015-12-10					1	1	10	1	1	2472	1	1	1	1	2		2	2			17	17	25			1	1	1	0	0	0	1	0	0	0	1.33	65	2	0	0	0	0
35	39	1	55	2015-05-25	0	1	2015-08-05				MS	3	0	0	2	2	4438	1	1			2		2	2			15	15	24			1	2	2	0	0	0	1	0	0	1	2.55	33	3	0	0	0	0
35	40	1	55	2015-07-27	0	1	2015-08-05				MS	0	0	0	3	2	12891	2->3	1			2		2	2	1		15	15	24/17			1	1	1	0	0	0	1	0	0	1	2.55	33	3	0	0	0	0
36	41	2	61	2015-05-27	0	1	2016-03-14				pneumonia	1	1	15	2	1	3270	1	1	1	1	2		2	2			15	15	21			1	1	1	0	0	0	1	0	0	1	0.88	65	2	0	0	0	0
37	42	1	56	2015-05-27	0	1	2015-08-20				sepsis	1	0	0	1	1	7019	1	1	1	1	1		1	1			17	17	24			1	1	1	0	0	0	1	1	1	0	0.77	>90	1	0	0	0	0
37	43	1	56	2015-06-01	0	1	2015-08-20				sepsis	1	0	0	3	2	23215	2	2	1	1				2	1				25/19	25	19			1	0	0	0	1	1	1	0	0.77	>90	1	0	0	0	0
38	44	2	49	2015-06-22	0	1	2015-06-25				sudden cardiac death	1	1	34	2	3	2902	1	1	1	1	1		1	1			15	15	21			1	1	1	0	0	0	1	0	0	0	0.75	82	2	0	0	0	0
39	45	1	65	2015-07-03	0	1	2015-07-17				metabolic acidosis	1	0	0	2	2	7967	1	1	1	2	1		1	1			15	15	21			1	1	1	0	0	0	1	0	1	0	5.77	5	5	1	0	0	0
40	46	1	42	2015-07-19	1	0		2020-05-21				3	1	50	2	3	12457	1	1	1	1	1		1	1			17	17	21			1	2	2	0	0	0	1	0	0	0	1.26	63	2	0	0	0	0
41	47	2	55	2015-07-21	0	1	2015-10-12				pneumonia	1	0	0	3	2	32824	2	2	1	1				2	1				21/19	21	19			1	0	0	0	1	0	0	0	0.97	60	2	0	0	0	0
42	48	2	56	2015-07-22	1	0		2015-08-05				2	1	52	1	1	948	1	1	1	1	2		2	2			15	15	21			1	1	1	0	0	0	1	1	1	1	5.55	8	5	1	1	0	0
43	49	1	21	2015-08-05	0	1	2015-09-26				HF	1	0	0	2	2	41111	1	1	2	2	2		2	2			15	15	21			1	1	1	0	0	0	1	0	0	0	1.26	72	2	0	0	0	0
44	50	1	60	2015-08-08	1	1	2017-05-25					2	1	48	2	2	7353	1	1	1	1	1		1	2			15	15	21			2	1	1	0	0	0	0	0	1	1	0.99	77	2	0	0	0	0
45	51	1	50	2015-08-19	1	1	2018-12-28					2	0	0	2	2	4990	1	1	1	1	1		1	1			17	17	25			1	1	1	0	0	0	1	1	0	1	7.25	8	5	0	0	0	0
46	52	2	79	2015-08-26	1	0		2015-10-05				2	0	0	3	2	358	2	2	1	1				1	3				21/18	21	18			1	0	0	0	0	0	0	0	0.67	85	2	0	0	0	0
47	53	1	54	2015-08-29	0	1	2015-12-01				septic shock, peritonitis	1	0	0	2	2	4915	1	1	1	1	1		1	1			15	15	21			1	1	1	0	0	0	1	1	0	1	0.93	85	2	0	0	0	0
48	54	2	56	2015-08-30	1	0		2020-03-31				2	0	0	2	2	31165	1	1	1	1	1		1	2			15	15	21			2	1	1	0	0	0	0	0	0	0	0.9	65	2	0	0	1	0
49	55	1	54	2015-09-02	1	0		2018-01-17				2	0	0	3	2	16570	3->2	1	1	1	1		1	2	1		17	17	25/17			2	1	1	0	0	0	0	0	0	0	0.91	87	2	0	0	0	0
50	56	1	43	2015-09-16	1	0		2015-12-21				2	0	0	2	3	6466	1	1	1	1	2		2	1			15	15	21			2	1	1	0	0	0	0	1	0	0	1.23	64	2	0	0	0	0
51	57	1	53	2015-09-24	1	0		2020-05-28				2	0	0	3	2	10096	2	2	1	1				1	3				25/18	25	18			1	0	0	0	1	0	0	0	1.55	47	3	0	0	0	0
52	58	1	55	2015-09-30	1	0		2015-11-20				2	1	25	3	3	257	1	1	1	1	1		1	1			15	15	21			1	1	1	0	0	0	0	1	0	0	1.98	35	3	0	0	0	0
53	59	1	64	2015-10-05	1	0		2020-03-16				2	1	55	2	3	1942	1	1	1	1	2		2	2			15	15	21			1	1	1	0	0	0	1	1	0	0	1.76	39	3	0	0	0	0
54	60	2	66	2015-10-06	0	1	2015-11-01				septic shock	1	0	0	5	3	10715	1	1	1	1	2		2	1			15	15	21			2	1	1	1	0	0	1	0	0	0	1.51	34	3	0	0	0	0
55	61	1	44	2015-10-21	1	0		2019-12-18				2	0	0	2	3	3138	1	1	1	1	1		1	1			17	17	25			1	1	1	0	1	0	0	1	1	0	0.98	>90	1	0	0	0	0
56	62	1	77	2015-10-22	1	1	2016-09-09					2	0	0	3	2	2060	1	1	1	1	1		1	3			19	19	25			2	1	1	0	1	0	0	1	0	0	0.59	>90	1	0	0	0	0
57	63	1	78	2016-03-15	1	1	2016-09-09					1	0	0	5	2	1061	2	2	1	1				1	3				22/17	22	17			1	0	0	0	0	0	0	0	0.96	73	2	0	0	0	0
58	64	1	61	2015-10-22	0	1	2015-11-18				pneumonia	2	0	0	3	2	31335	2	2						1	3				24/18	24	18			1	0	0	0	1	0	1	0	1.72	41	3	0	0	0	0
58	65	1	61	2015-11-16	0	1	2015-11-18				pneumonia	0	0	0	3	2	2350	2	2						1	3				24/18	24	18			1	0	0	0	1	0	1	0	1.72	41	3	0	0	0	0
59	66	2	59	2015-10-29	0	1	2016-01-01				hypovolemic shock	1	0	0	5	2	2615	2	2	1	1				2	1				21/19	21	19			1	0	0	0	0	0	1	1	0.34	>90	1	0	0	0	0
59	67	2	59	2015-11-04	0	1	2016-01-01				hypovolemic shock	1	1	4	3	2	2384	2	2	1	1				2	1				21/17	21	17			1	0	0	0	0	0	1	1	0.34	>90	1	0	0	0	0
60	68	1	39	2015-11-04	0	1	2016-02-21				MM amyloidosis	1	0	0	2	2	21028	1	1	1	1	2		2	2			17	17	21			1	1	1	0	0	0	1	0	0	0	1.16	70	2	0	0	0	0
61	69	1	60	2015-11-04	1	0		2020-04-06				2	0	0	3	2	19954	2->VVA->3->2	1	1	1	2		2	1	3		15	15	21/17			2	1	1	0	0	0	1	0	0	0	1.31	56	3	0	0	0	0
62	70	1	52	2015-11-06	1	0		2018-07-10				2	1	103	2	3	14678	1	1	1	1	2		2	1			17	17	21			2	1	1	1	0	0	1	0	1	0	1.22	62	2	0	0	0	0
63	71	2	65	2015-11-09	1	0		2015-12-27				2	0	0	2	2	1694	1	1	1	1	2		2	2			15	15	21			1	1	1	0	0	0	1	0	0	1	2.72	18	4	0	1	1	0
64	72	2	31	2015-11-11	1	0		2020-05-26				2	0	0	2	2	7273	1	1	1	1	1		1	1			15	15	22			1	2	2	0	0	0	0	0	0	0	1.19	53	3	0	1	0	0
65	73	1	64	2015-11-13	1	0		2020-03-03				2	1	10	2	2	6870	1	1	1	1	2		2	1			18	18	25			2	1	1	0	0	0	1	1	1	0	1.61	43	3	0	0	0	0
66	74	1	51	2015-11-28	1	0		2020-06-07				2	1	17	3	2	1335	2	2	1	1				2	1				24/19	24	19			1	0	0	0	0	1	1	0	0.88	>90	1	0	0	0	0
67	75	2	34	2015-11-28	1	0		2020-03-26				2	1	17	2	2	12505	1	1	1	1	2		2	2			15	15	21			1	2	2	0	0	0	1	0	0	0	3.44	15	4	0	0	0	0
68	76	1	73	2015-11-29	1	0		2020-05-14				2	1	8	2	2	7730	1	1	1	1	2		2	2			17	17	25			1	1	1	0	0	0	1	0	1	1	2.58	25	4	0	1	0	0
69	77	1	35	2015-11-06	1	0		2020-06-02				2	1	22	2	2	4345	1	1	1	1	1		1	2			17	17	21			2	1	1	0	0	0	1	0	0	0	2.33	21	4	0	0	0	0
69	78	1	35	2015-11-30	1	0		2020-06-02				3	1	22	2	3	44050	1	1	1	1	1		1	1			15	15	21			1	2	2	0	0	0	1	0	0	0	2.33	21	4	0	0	0	0
70	79	2	65	2015-12-04	1	1	2020-01-04					2	0	0	3	2	580	2	2	1	1				2	1				21/19	21	19			1	0	0	0	0	0	1	1	0.67	70	2	0	0	0	0
71	80	1	67	2015-12-07	1	0		2020-05-14				2	1	60	2	3	8217	1	1	1	1	1		1	2			17	17	21			2	1	1	0	0	0	0	0	0	1	1.59	44	3	0	0	0	0
72	81	1	45	2015-12-12	0	1	2015-12-28				endocarditis	1	1	6	2	3	7457	1	1	1	1	2	1	5	2	1		15/17	17	25			2	1	1	0	0	0	0	1	1	0	0.96	85	2	0	1	0	0
72	82	1	45	2015-12-27	0	1	2015-12-28				endocarditis	0	0	0	1	2	2230	1	1			1		1	1			17	17	25			1	1	1	0	0	0	0	1	1	0	0.96	85	2	0	1	0	0
73	83	1	73	2015-12-12	0	1	2015-12-28				septic shock	1	0	0	1	2	5412	1	1	1	1	2		2	2			15	15	21			1	1	1	0	0	0	1	0	1	0	0.82	>90	1	0	0	0	0
74	84	2	26	2015-12-14	1	0		2018-03-20				2	0	0	5	1	295	2	2	1	1				2	1				21/17	21	17			1	0	0	0	0	0	0	0	0.77	>90	1	0	0	0	0
75	85	2	59	2015-12-15	0	1	2015-12-23				severe lactic acidosis	1	1	46	2	3	1638	1	1	1	1	2		2	2			15	15	22			1	1	1	0	0	0	1	0	0	1	8.84	5	5	1	0	1	0
76	86	2	74	2015-12-18	0	1	2016-01-12				septic shock	1	1	15	2	3	15529	1	1	1	1	1		1	2			15	15	21			2	1	1	0	0	0	1	0	0	0	0.85	65	2	0	0	0	0
77	87	1	41	2015-12-19	1	0		2016-09-29				2	0	0	3	3	5957	2	2	1	1				2	1				25/19	25	19			1	0	0	0	0	0	0	0	1.55	50	3	0	0	0	0
78	88	1	42	2016-05-26	1	0		2016-09-29				2	0	0	5	2	1937	2	2	1	1				2	1				25/19	25	19			1	0	0	0	0	0	0	0	0.9	>90	1	0	0	0	0
79	89	1	27	2015-12-25	1	1	2019-04-08					2	0	0	2	2	30370	1	1	1	1	1		1	1			17	17	25			1	1	1	0	0	0	1	0	0	0	1.83	45	3	0	0	0	0
79	90	1	27	2016-01-15	1	1	2019-04-08					3	0	0	1	2	18526	1	1	1	1	2		2	2			15	15	25			1	2	2	0	0	0	1	0	0	0	1.83	45	3	0	0	0	0
79	91	1	27	2016-01-29	1	1	2019-04-08					2	0	0	2	2	7149	1	1	1	1	1		1	2			15	15	21			2	1	1	0	0	0	1	0	0	0	1.83	45	3	0	0	0	0
80	92	1	24	2016-01-07	1	0		2020-06-08				2	0	0	2	2	5110	1	1	1	1	1		1	2			15	15	25			2	1	1	0	0	0	0	1	0	0	0.93	>90	1	0	0	0	0
81	93	2	68	2016-01-11	0	1	2016-02-14				Aortic dissection	1	0	0	1	1	22406	1>3	1	1	2	2		2	2	1		15	15	22/19			1	1	1	0	0	0	1	0	1	0	0.73	79	2	0	0	0	0
81	94	2	68	2016-01-27	0	1	2016-02-14				Aortic dissection	0	0	0	2	2	25902	1	1	1		1		1	1			15	15	21			1	1	1	0	0	0	1	0	1	0	0.73	79	2	0	0	0	0
82	95	2	72	2016-01-13	1	0		2020-03-03				2	0	0	2	2	1712	1	1	1	1	2		2	2			17	17	24			1	1	1	0	0	1	0	0	1	1	1.1	50	3	0	0	0	0
83	96	1	77	2016-01-15	1	0		2018-11-25				2	0	0	1	3	1029	1	1	1	1	2		2	1			17	17	21			2	1	1	0	0	0	0	0	0	0	1.01	72	2	0	0	0	0
84	97	2	38	2016-01-22	1	0		2020-05-27				2	0	0	3	2	29248	2	2	1	1				2	1				21/17	21	17			1	0	0	0	1	0	0	0	0.46	>90	1	0	0	0	0
85	98	1	80	2016-01-27	0	1	2016-03-08				Hypoxia	1	1	50	1	2	9576	1>3	1	1	1	1		1	2	1		15	15	22/19			2	1	1	0	0	0	1	0	1	1	1.21	58	3	1	0	1	0
86	99	2	49	2016-01-29	1	0		2020-05-26				2	0	0	3	3	256	2	2	1	1				2	1				21/17	21	17			1	0	0	0	0	0	0	0	0.51	>90	1	0	0	0	0
87	100	2	41	2016-01-31	0	1	2016-08-03				Cor pulmonale	1	0	0	2	2	24784	1	1	1	1	2		2	1			15	15	22			2	1	1	0	0	0	1	0	0	0	1.17	51	3	0	0	0	0
88	101	1	60	2016-02-06	1	0		2020-04-28				1	0	0	4	2	347	1	1	1	1	2		2	2			17	17	25			1	1	1	0	0	0	1	0	0	0	1.8	39	3	0	0	0	0
89	102	1	50	2016-02-13	1	0		2020-01-07				2	1	46	2	3	4935	1	1	1	1	1		1	2			15	15	21			2	1	1	0	0	0	1	0	1	1	0.91	88	2	0	0	0	0
90	103	1	53	2016-02-13	1	1	2018-03-24				septic shock d/t GI problem	2	1	9	2	2	5957	1	1	1	1	2		2	2			15	15	21			1	1	1	1	0	0	1	0	0	0	0.44	>90	1	0	0	0	0
91	104	1	43	2016-02-13	1	0		2020-03-17				1	0	0	2	2	12211	1	1	1	1	1		1	1			17	17	21			1	1	1	0	0	0	1	1	0	0	2.09	35	3	0	0	0	0
92	105	1	60	2016-02-15	1	0		2020-05-28				2	0	0	2	2	5669	1	1	1	1	2		2	2			17	17	21			1	1	1	1	0	0	0	1	1	1	1.08	70	2	0	0	0	0
93	106	2	67	2016-02-19	1	1	2016-02-26					1	0	0	3	2	4000	2	2	1	1				1	2				22/18	22	18			1	0	0	0	1	0	1	0	0.63	>90	1	0	0	0	0
94	107	1	56	2016-02-21	0	1	2016-10-07				septic shock	1	1	30	2	2	64100	1	1	1	1	1		1	1			15	15	21			1	1	1	0	0	0	1	0	1	1	1.37	54	3	0	0	0	0
95	108	1	75	2016-02-21	1	0		2016-04-11				2	0	0	2	2	3737	1	1	1	1	2		2	1			17	17	24			2	1	1	0	0	0	0	1	0	1	1.09	66	2	0	0	0	0
96	109	1	81	2016-02-23	0	1	2016-10-04				septic shock	1	0	0	1	2	7958	1	1	1	1	1		1	2			17	17	22			2	1	1	0	1	0	1	0	1	1	3.79	15	4	1	1	1	1
97	110	1	62	2016-02-26	1	1	2017-05-14					1	0	0	1	2	4278	1	1	1	1	2		2	2			15	15	21			1	1	1	0	0	0	1	0	1	1	21.39	2	5	1	0	1	0
98	111	1	59	2016-02-29	1	0		2020-05-21				2	0	0	2	2	13604	1	1	1	1	1		1	2			17	17	25			2	1	1	0	0	0	1	0	0	0	2.62	25	4	1	0	0	0
99	112	1	70	2016-03-08	0	1	2016-12-12				respiratory failure	1	0	0	3	2	58960	2	2	1	1				1	3				21/18	21	18			1	0	0	0	0	0	0	0	0.51	>90	1	0	0	0	0
100	113	2	59	2016-03-14	0	1	2016-03-19				respiratory failure	1	0	0	5	2	503	2	2	1	1				1	3				17/15	17	15			1	0	0	0	0	0	0	0	0.59	>90	1	0	0	0	0
101	114	2	72	2016-03-16	1	0			18.12.21			2	0	0	5	2	1465	2	2	1	1				2	1				22/19	22	19			1	0	0	0	0	0	1	0	0.62	>90	1	0	0	0	0
102	115	1	35	2016-03-16	1	0			20.05.19			2	0	0	3	2	14492	2	2	1	1				1	3				25/18	25	18			1	0	0	0	0	1	0	0	0.69	>90	1	0	0	0	0
103	116	2	33	2016-03-17	1	0			19.10.22			2	0	0	2	1	205	1	1	1	1	2		2	2			15	15	21			1	1	1	0	0	0	0	0	0	0	0.39	>90	1	0	0	0	0
104	117	1	64	2016-03-29	1	0			20.02.04			2	1	25	2	1	4575	1	1	1	1	2		2	1			15	15	21			2	1	1	0	0	0	0	0	0	0	1.56	45	3	0	0	0	0
105	118	1	69	2016-04-05	1	0			20.06.08			2	0	0	3	2	573	2	2	1	1				2	1				22/17	22	17			1	0	0	0	0	0	1	0	0.96	78	2	0	0	0	0
106	119	1	72	2016-04-08	1	1	2019-03-08					2	0	0	3	2	5245	2	2	1	1				2	3				22/15	22	15			1	0	0	0	0	0	1	0	0.58	>90	1	0	0	0	0
107	120	1	34	2016-04-12	1	0			20.01.08			2	0	0	3	2	8442	2	2	1	1				1	3				25/17	25	17			1	0	0	0	0	0	0	0	0.58	>90	1	0	0	0	0
108	121	2	70	2016-05-03	0	1	2016-06-01				septic shoci	1	0	0	1	2	14092	1	1	1	1	1		1	1			16	16	20			1	1	1	0	0	0	1	0	1	1	0.65	>90	1	0	0	0	0
108	122	2	70	2016-05-21	0	1	2016-06-01				septic shoci	1	0	0	2	2	6990	1	1	1	1	2		2	2			16	16	20			1	1	1	0	0	0	1	0	1	1	0.65	>90	1	0	0	0	0
109	123	2	43	2016-05-05	1	0			20.05.25			2	0	0	3	2	12401	2	2	1	1				1	3				22/16	22	16			1	0	0	0	0	0	0	0	0.61	>90	1	0	0	0	0
110	124	1	83	2016-05-16	1	0			19.07.30			2	0	0	1	1	14424	1	1	1	1	1		1	1			15	15	24			1	1	1	0	0	0	1	0	1	1	2	32	3	1	0	1	0
110	125	1	83	2016-05-21	1	0			19.07.30			2	0	0	2	2	7170	1	1	1	1	2		2	2			15	15	24			1	1	1	0	0	0	1	0	1	1	2	32	3	1	0	1	0
111	126	2	79	2016-05-23	1	1	2019-11-15					2	0	0	2	3	393	1	1	1	1	1		1	1			15	15	22			1	2	2	0	0	0	1	0	1	0	1.47	34	3	0	0	0	0
111	127	2	79	2016-05-23	1	1	2019-11-15					2	0	0	1	1	577	1	1	1	1	2		2	2			15	15	22			1	2	2	0	0	0	1	0	1	0	1.47	34	3	0	0	0	0
112	128	1	72	2016-05-24	0	1	2016-06-13				tracheo-esophageal fistula	1	0	0	3	2	15263	2	2	1	1				2	1				24/19	24	19			1	0	0	0	1	1	1	1	0.92	82	2	0	0	0	0
113	129	1	45	2016-05-25	0	1	2016-06-08				VT	1	1	36	2	3	12865	1	1	1	1	1		1	1			15	15	22			1	1	1	0	0	0	1	0	0	0	0.8	118	1	0	0	0	0
114	130	1	66	2016-05-27	1	1	2017-08-16					1	0	0	1	1	4428	1	1	1	1	1		1	2			16	16	24			2	1	1	0	0	0	0	0	1	1	2.01	33	3	0	0	1	0
114	131	1	66	2016-06-03	1	1	2017-08-16					1	0	0	2	2	17150	1	1	1	1	2		2	2			16	16	22			1	1	1	0	0	0	0	0	1	1	2.01	33	3	0	0	1	0
115	132	2	40	2016-06-09	1	0			17.06.26			2	0	0	2	2	22778	1	1	1	1	1		1	2			17	17	25			2	1	1	0	0	0	0	0	0	0	0.39	>90	1	0	0	0	0
116	133	2	64	2016-06-12	1	0			20.04.27			2	0	0	2	3	1603	1	1	1	1	2		2	1			15	15	21			2	1	1	0	0	0	0	0	1	0	1.47	36	3	0	0	0	0
117	134	2	32	2016-06-15	0	1	2016-07-03				ARDS	3	0	0	3	2	21980	2	2						1	3				22/16	22	16			1	0	0	0	1	0	0	0	2.08	28	4	0	0	0	0
117	135	2	32	2016-06-30	0	1	2016-07-03				ARDS	0	0	0	1	1	2798	2->3	1			2		2	1	3		15	15	22/16			2	1	1	0	0	0	1	0	0	0	2.08	28	4	0	0	0	0
118	136	1	73	2016-06-18	1	1	2020-04-05					2	0	0	1	2	4976	1>3>2	1	1	1	2		2	2			17	17	25			1	1	1	1	0	0	1	0	1	1	8.05	7	5	1	0	1	0
119	137	2	31	2016-06-22	0	1	2017-06-06				MOF	1	0	0	3	3	38326	1	1	1	1	2		2	1			15	15	20			2	2	2	0	0	0	1	0	0	0	2.75	22	4	0	0	0	0
119	138	2	31	2016-12-08	0	1	2017-06-06				MOF	1	0	0	1	1	390	3	1	1	2	1		1	2	1		15	15	24/23			2	1	1	0	0	0	1	0	0	0	2.75	22	4	0	0	0	0
120	139	1	84	2016-06-24	1	0		2016-08-24				2	1	1	2	3	5888	1	1	1	1	1		1	1			15	15	22			1	1	1	0	0	0	0	0	1	1	1.27	54	3	0	0	1	0
121	140	1	20	2016-06-29	1	0		2020-05-28				3	0	0	2	2	3110	1	1	1	1	1		1	1			17	17	22			1	1	1	0	0	0	0	0	0	0	1.09	86	2	0	0	0	0
122	141	1	21	2017-03-02 10:07:00	1	0		2020-05-28				2	0	0	2	2	3206	1	1	1	1	1		1	1			15	15	21			1	1	1	1	0	0	1	0	0	0	2	42	3	0	0	0	0
123	142	2	35	2016-07-03	1	0		2020-05-21				2	0	0	3	2	35760	2	2	1	1				1	3				20/18	20	18			1	0	0	0	1	0	0	0	0.83	78	2	0	0	0	0
124	143	2	33	2016-07-08	1	0		2020-05-04				2	0	0	3	1	20506	1	1	1>2	2	1	3	1	1		5	14	14	24			1	2	2	0	0	0	0	0	0	0	0.84	75	2	0	0	0	0
125	144	1	75	2016-07-12	1	0		2020-05-21				2	0	0	1	2	5000	1	1	1	1	1		1	1			17	17	25			1	1	1	0	0	0	0	0	0	0	1.24	57	3	0	0	1	0
126	145	1	56	2016-07-13	1	0		2020-01-30				2	0	0	1	2	2745	1	1	1	2	1		1	1			17	17	25			1	1	1	0	0	0	0	0	0	0	0.82	>90	1	0	0	0	0
127	146	1	75	2016-07-14	1	0		2020-03-30				2	1	26	2	3	7659	1	1	1	1	1		1	1			15	15	20			1	1	1	0	0	0	0	0	0	1	1.22	58	3	0	0	1	0
128	147	1	73	2016-07-14	1	0		2019-12-27				2	1	28	1	2	8481	1	1	1	1	2		2	2			15	15	20			1	1	1	0	0	0	0	0	1	0	1.02	72	2	0	0	1	0
129	148	1	49	2016-08-02	0	1	2017-03-28				HF	1	0	0	2	2	10500	1	1	1	1	1		1	2			17	17	24			2	1	1	0	0	0	0	0	1	0	2.2	36	3	0	0	0	0
130	149	2	40	2016-08-03	0	1	2016-11-01				diffuse alveolar hemorrhage	1	0	0	3	2	10075	2	2	1	1				1	3				25/18	25	18			1	0	0	0	1	0	0	0	0.73	88	2	0	0	0	0
131	150	1	71	2016-08-04	0	1	2016-08-26				MI	1	1	12	2	3	7414	1	1	1	1	1		1	1			15	15	20			1	1	1	0	0	0	1	0	0	0	1.43	49	3	0	0	0	0
132	151	1	27	2016-08-09	1	0		2020-01-22				2	0	0	2	2	9541	1	1	1	1	2		2	1			15	15	24			2	1	1	0	0	0	1	0	0	0	1.26	69	2	0	0	0	0
133	152	1	63	2016-08-14	1	0		2020-03-26				2	1	3	2	3	2725	1	1	1	1	1		1	1			15	15	20			1	1	1	0	0	0	0	0	0	1	0.76	>90	1	0	0	0	0
134	153	2	64	2016-08-19	0	1	2016-08-30				MI	1	1	15	2	2	5822	1	1			2		2	2			15	12	20			1	1	1	0	0	0	1	0	0	1	0.75	78	2	0	0	0	0
134	154	2	64	2016-08-25	0	1	2016-08-30				MI	4	1	45	2	2	7731	1	1			1		1	1			15	15	20			1	1	1	1	0	0	1	0	0	1	0.75	78	2	0	0	0	0
135	155	1	53	2016-08-24	1	0		2020-05-18				2	0	0	3	2	19077	1	1	1,2	1,2	3		3	1			22	22	24			2	2	2	0	0	0	0	0	0	0	0.67	>90	1	0	0	0	0
136	156	1	25	2016-08-26	1	0		2019-03-14				2	1	13	1	1	5449	1	1	1	1	1		1	1			17	17	24			1	1	1	0	0	0	0	1	0	0	0.82	>90	1	0	0	0	0
137	157	2	69	2016-08-28	1	1	2018-09-06				HF	2	1	12	2	2	13328	1	1	1	1	2		2	2			15	15	20			1	1	1	1	0	0	1	0	1	1	2.76	5	5	1	1	1	0
138	158	1	76	2016-09-05	1	1	2020-01-11					2	0	0	4	2	5014	1	1	1	1	1		1	1			15	15	22			1	1	1	0	0	0	0	0	0	0	1.03	70	2	0	0	0	0
139	159	1	60	2016-09-08	1	0		2020-04-16				2	0	0	3	2	4639	2	2	1	1				2	1				22/18	22	18			1	0	0	0	0	0	1	0	0.43	>90	1	0	0	0	0
140	160	1	62	2016-09-08	1	0		2019-06-03				2	0	0	3	1	15835	2	2	1	1				2	1				22/18	22	18			1	0	0	0	0	0	1	1	3.18	23	4	1	0	0	0
141	161	1	75	2016-09-14	0	1	2016-09-26				MI	1	0	0	2	2	7287	1	1	1	1	2		2	2			16	16	18			1	1	1	0	0	0	1	0	1	1	3.24	19	4	1	0	1	0
142	162	2	60	2016-09-26	0	1	2016-11-16				septic shock	1	0	0	2	2	13060	1	1	1	1	2		2	1			17	17	20			2	1	1	0	0	0	1	0	1	0	1.51	35	3	0	0	0	0
143	163	1	66	2016-09-27	1	0		2020-05-29				2	0	0	3	3	1829	3	1	1	1	1		1	1	3		16	16	22/17			1	2	2	0	0	0	1	0	0	0	0.9	84	2	0	0	0	0
144	164	1	50	2016-09-29	1	0		2020-05-20				2	0	0	3	3	51831	2>3>1	1	1>2	1	2	3	2	1	3		15	15	22/17			2	2	2	0	0	0	0	1	0	0	0.68	>90	1	0	0	0	0
145	165	1	71	2016-09-29	0	1	2016-11-23				septic shock	1	0	0	3	2	55742	2	2	1	1				1	3				22/17	22	17			1	0	0	0	1	0	0	1	0.81	>90	1	0	0	0	0
146	166	1	60	2016-10-01	1	0		2020-04-28				2	1	25	2	3	4032	1	1	1	1	1		1	1			15	15	20			1	1	1	0	0	0	1	0	1	0	1.22	61	2	0	0	1	0
147	167	1	55	2016-10-28	1	0		2020-02-27				2	1	22	2	3	6995	1	1	1	1	1		1	2			15	15	22			2	1	1	0	0	0	1	1	1	0	0.68	>90	1	0	0	1	0
148	168	1	43	2016-10-31	0	1	2016-11-20				septic shock	1	1	60	2	3	12685	1	1	1	1	2		2	2			15	15	20			1	2	2	1	0	0	1	0	0	0	1.85	40	3	0	0	0	0
148	169	1	43	2016-11-14	0	1	2016-11-20				MI	0	1	35	2	2	8213	1	1			1	3	1	1			22/22	22	20			1	1	1	0	0	0	1	0	0	0	1.85	40	3	0	0	0	0
149	170	1	56	2016-11-09	1	1	2016-12-24					2	0	0	2	1	1646	1	1	2	1	3		3	2			22	22	22			2	2	2	0	0	0	0	0	0	0	0.93	67	2	0	0	0	0
150	171	1	37	2016-11-21	1	0		2020-05-29				2	0	0	2	3	10455	1	1	1	1	2		2	1			17	17	22			2	1	1	0	0	0	0	0	0	0	1.12	53	3	0	0	0	0
151	172	2	46	2016-11-28	1	0		2020-01-03				2	1	16	2	3	4725	1	1	1	1	1		1	2			15	15	20			2	1	1	0	0	0	0	0	1	0	0.6	>90	1	0	0	1	0
152	173	1	69	2016-12-06	1	0		2020-06-12				2	1	12	2	3	1763	1	1	1	1	2		2	1			15	15	20			2	1	1	1	0	0	1	0	0	1	1.77	58	3	0	0	1	0
153	174	2	27	2016-12-06	1	0		2020-03-31				2	0	0	2	3	5340	1	1	1	1	2		2	2			12	12	22			1	1	1	0	0	0	0	0	0	0	1.31	49	3	0	0	0	0
154	175	1	66	2016-12-10	0	1	2017-02-22				MOF	1	0	0	3	1	5654	2	2	1	1				2	3				22/17	22	17			1	0	0	0	0	1	0	0	0.84	>90	1	0	0	0	0
155	176	2	40	2016-12-11	0	1	2016-12-16				MOF	1	1	19	4	2	206	1	1	1	1	2		2	1			15	15	24			2	2	2	0	0	0	1	0	0	0	0.64	>90	1	0	0	0	0
156	177	1	58	2016-12-11	1	0		2020-06-09				2	1	7	2	1	1146	1	1	1	2	2		2	2			15	15	20			1	1	1	0	0	0	1	0	0	0	4.47	14	5	0	0	0	0
157	178	1	58	2016-12-29	1	0		2020-03-19				3	1	8	2	3	8763	1	1	1	1	1		1	2			15	15	22			2	2	2	0	0	0	0	1	1	0	4.34	14	5	1	0	1	0
158	179	1	80	2016-12-23	1	1	2019-12-12					2	1	18	2	3	138	1	1	1	1	2		2	1			15	15	20			2	2	2	0	0	0	0	0	1	0	0.89	82	2	0	0	0	0
158	180	1	80	2016-12-26	1	1	2019-12-12					2	0	0	1	1	1732	2	2	1	1				2	1				22/18	22	18			1	0	0	0	0	0	1	0	0.89	82	2	0	0	0	0
159	181	2	45	2016-12-28	1	0	2020-05-21					2	1	17	3	2	2300	1>2	1	1	1	1		1	1	2		15	15	22/21			1	1	1	0	0	0	0	0	0	0	0.76	82	2	0	0	0	0
160	182	2	63	2016-12-29	0	1	2017-02-11				MI	1	1	10	2	3	7618	1	1	1	1	1		1	2			15	15	21			2	1	1	0	1	0	1	0	0	0	1.1	50	3	0	0	1	0
161	183	1	68	2017-01-06 04:16:00	1	0		2020-06-03				2	0	0	2	2	4712	1	1	1	1	2		2	1			15	15	24			2	1	1	0	0	0	0	0	1	1	1.3	55	3	0	1	1	0
162	184	1	63	2017-01-22 14:45:00	1	0		2020-04-24				3	0	0	3	2	3305	2	2	1	1				1	3				24/18	24	18			2	0	0	0	0	1	0	0	1.11	67	2	0	0	0	0
163	185	2	56	2017-01-26 12:31:00	1	1	2017-11-13					2	0	0	1	1	5814	1	1	1	2	1		1	1	3		15	15	20			1	1	1	0	0	0	1	1	0	0	0.8	64	2	0	0	0	0
164	186	1	41	2017-02-05 07:33:00	0	1	2017-06-14				pneumonia	1	1	12	2	2	13187	1	1	1	1	2		2	1			15	15	21			2	1	1	0	0	0	1	0	0	0	1.46	54	3	0	0	0	0
165	187	1	64	2017-02-06 07:35:00	0	1	2017-02-28				pneumonia	1	0	0	3	1	16045	2	2	1	1				2	1				22/18	22	18			1	0	0	0	1	1	0	0	0.85	>90	1	0	0	0	0
165	188	1	64	2017-02-18	0	1	2017-02-28				pneumonia	0	0	0	3	2	12837	2	2	1	1				2	1				23/21	23	21			1	0	0	0	1	1	0	0	0.85	>90	1	0	0	0	0
166	189	1	61	2017-02-09 17:25:00	1	0		2020-02-10				2	0	0	2	2	6785	1	1	1	1	1		1	1			17	17	23			1	1	1	0	0	0	1	0	0	0	3.24	20	4	0	0	0	0
167	190	1	60	2017-02-20 15:26:00	1	0		2018-01-10				2	1	2	2	3	1389	1	1	1	1	1		1	2			15	15	21			2	1	1	0	0	0	1	1	0	1	8.23	7	5	1	0	0	0
168	191	1	58	2017-02-23 03:50:00	0	1	2017-03-06				HCMP	1	0	0	2	2	5787	1	1			2		2	2			17	17	23			1	1	1	0	0	0	1	0	0	0	0.88	89	2	0	0	0	0
168	192	1	58	2017-02-27	0	1	2017-03-06				HCMP	1	0	0	2	2	7449	1	1			1		1	2			17	17	23			2	1	1	1	0	0	1	0	0	0	0.88	89	2	0	0	0	0
168	193	1	58	2017-03-05 03:50:00	0	1	2017-03-06				HCMP	0	0	0	2	2	684	1	1			2		2	2			17	17	23			1	1	1	0	0	0	1	0	0	0	0.88	89	2	0	0	0	0
169	194	2	75	2017-03-01 09:20:00	1	0		2020-06-10				2	0	0	2	2	3468	1	1	1	1	1		1	1			15	15	21			1	1	1	0	0	0	0	0	0	0	0.67	86	2	0	0	1	0
170	195	1	31	2017-03-02 06:46:00	1	0		2020-05-15				3	1	40	2	3	87327	1	1	1	1	1		1	2			22	22	21/28			2	2	2	0	0	0	1	0	0	0	2	39	3	0	0	0	0
171	196	1	75	2017-03-21 14:45:00	1	0		2020-04-03				2	0	0	3	1	5694	2	2	1	1				2	1				21/19	21	19			1	0	0	0	0	0	0	0	0.88	84	2	0	0	0	0
172	197	1	60	2017-03-21 16:55:00	1	1	2020-03-02					2	0	0	2	2	4084	1	1	1	1	1		1	1			15	15	21			1	1	1	0	1	0	1	0	1	1	1.41	51	3	0	0	0	1
173	198	1	59	2017-03-27 19:47:00	1	0		2020-05-18				2	0	0	3	2	1133	2	2	1	1				1	3				21/18	21	18			1	0	0	0	1	0	0	0	2.2	31	3	1	0	0	0
174	199	1	72	2017-03-28 20:50:00	0	1	2017-06-03				Lung fibrosis	1	1	15	3	2	29850	1>2	1	1	1	1		1	1	3	2	15	15	19/21/17			1	1	1	0	0	0	1	0	0	0	0.83	>90	1	0	1	0	0
175	200	2	36	2017-03-30 08:10:00	0	1	2017-05-01				lymphoma	1	0	0	2	2	17330	1	1	1	1	1		1	1			15	15	23			1	1	1	0	0	0	1	0	0	0	0.72	>90	1	0	0	0	0
176	201	2	41	2017-03-30 12:00:00	1	0		2020-03-09				2	0	0	3	2	705	2	2	1	1				2	1				23/17	23	17			1	0	0	0	0	0	0	0	0.65	>90	1	0	0	0	0
177	202	2	42	2017-04-21 15:50:00	1	0		2020-03-09				2	0	0	5	1	143	2	2	1	1				2	1				21/19	21	19			2	0	0	0	0	0	0	0	0.59	>90	1	0	0	0	0
178	203	1	47	2017-03-30 23:14:00	1	0		2020-04-16				2	0	0	2	2	6856	1	1	1	1	1		1	1			15	15	21			1	1	1	0	0	0	0	1	1	0	0.95	85	2	0	0	0	0
179	204	1	66	2017-04-09 18:16:00	0	1	2017-05-09				MI	1	1	30	2	3	12468	1	1	1	1	1		1	2			17	17	19			2	2	2	0	0	0	1	1	0	1	1.83	37	3	0	0	0	0
180	205	2	60	2017-04-19 20:04:00	1	0		20/06/14 CV입원중				2	0	0	1	1	6250	1	1	2	3	3	2	5	1			16/15	16	24			2	1	1	0	0	0	1	0	1	0	1.45	37	3	0	0	0	0
181	206	1	64	2017-04-24 14:24:00	1	0		2020-01-31				2	0	0	2	2	15840	1	1	1	1	1		1	2			17	17	21			2	1	1	1	0	0	0	0	0	1	0.99	76	2	0	0	0	0
182	207	2	78	2017-05-02 13:08:00	0	1	2017-06-12				HF	1	0	0	2	3	11677	1	1	1	1	1		1	1			15	15	15			1	1	1	1	0	0	1	0	0	1	0.96	56	3	0	0	1	0
182	208	2	78	2017-05-11 08:00:00	0	1	2017-06-12				HF	1	0	0	2	2	21950	1	1	2	1	1		1	2			15	15	21			2	1	1	1	0	0	1	0	0	1	0.96	56	3	0	0	1	0
183	209	1	50	2017-05-12 04:16:00	1	1	2017-07-27					1	1	5	2	2	6324	1	1	1	1	2		2	2			17	17	23			1	1	1	1	1	0	0	0	0	0	1.25	61	2	0	0	0	0
184	210	1	79	2017-05-14 04:28:00	1	0		2020-05-14				2	1	29	1	1	26704	1	1	1	1	2		2	2			15	15	21			1	1	1	0	0	0	1	0	0	0	0.8	>90	1	0	0	0	0
185	211	1	80	2017-05-18 04:41:00	0	1	2017-08-19				septic shock	1	0	0	1	2	9042	1	1	1	1	1		1	1			15	15	21			1	1	1	1	0	0	1	0	0	0	0.84	88	2	0	1	0	0
186	212	1	48	2017-05-18 16:15:00	1	0		2020-05-14				2	0	0	1	2	5560	2	2	1	1				2	1				23/19	23	19			1	0	0	0	0	0	0	0	0.93	87	2	0	0	0	0
187	213	2	60	2017-05-23 16:44:00	1	0		20/06/14 현재입원중				2	0	0	2	2	18536	1	1	1	1	1		1	1			15	15	19			1	1	1	0	0	0	0	0	0	0	0.9	64	2	0	0	0	0
188	214	1	66	2017-06-01 09:45:00	1	0		2020-05-07				2	0	0	3	2	14925	2	2	1	1				2	1				18/18	18	18			1	0	0	0	1	0	1	0	0.75	>90	1	0	0	0	0
189	215	1	70	2017-06-01 13:29:00	1	1	2017-07-15					2	0	0	1	1	1367	1	1	1	1	2		2	2			15	15	23			1	1	1	1	0	0	0	1	1	1	0.81	>90	1	0	0	1	0
190	216	2	21	2017-06-14 12:40:00	0	1	2017-08-03				SLE	1	1	27	2	2	18673	1	1	1	1	2		2	1			15	15	24			2	2	2	0	0	0	1	1	0	0	1.14	60	2	0	0	0	0
191	217	1	35	2017-06-07	1	0		2018-06-19				3	0	0	2	2	18339	1	1	1	1	2		2	2			18	18	20			1	2	2	0	0	0	1	1	0	0	2.16	35	3	0	0	0	0
191	218	1	35	2017-06-14 21:00:00	1	0		2018-06-19				2	0	0	1	2	5177	1	1	1	1	1		1	2			17	17	20			2	1	1	0	0	0	1	1	0	0	2.16	35	3	0	0	0	0
192	219	1	61	2017-06-17 13:30:00	1	0		2020-02-10				2	0	0	3	3	12815	2	2	1	1				2	1				23/19	23	19			1	0	0	0	0	0	1	1	1.59	44	3	0	1	0	0
193	220	1	35	2017-06-18 18:22:00	0	1	2017-06-22				hypoxic brain damage	1	0	0	1	2	5177	1	1	1	1	1		1	5			17	17				2	2	2	0	0	0	0	1	0	0	0.49	>90	1	0	0	0	0
194	221	1	55	2017-06-19 07:34:00	1	0		2020-05-26				3	1	14	2	2	12343	1	1	1	1	1		1	1			15	15	21			1	1	1	0	0	0	1	0	0	1	9.94	9	5	1	0	1	0
195	222	1	56	2017-06-19 17:52:00	1	0		2020-06-11				3	0	0	3	2	52122	2	2	1	1				2	3				21/17	21	17			2	0	0	0	1	1	0	0	0.56	>90	1	0	0	0	0
196	223	1	51	2017-06-20 15:26:00	0	1	2017-08-13				lung ca.	1	0	0	3	2	2804	2	2	1	1				2	1				23/18	23	18			1	0	0	0	1	0	0	0	0.69	>90	1	0	0	0	0
197	224	1	67	2017-06-26 14:05:00	0	1	2017-11-15				hypovolemic shock	3	0	0	3	2	20498	2->3	1			2		2	1	3		15	22	23/16			2	2	2	0	0	0	1	0	0	1	0.8	>90	1	0	0	0	0
197	225	1	67	2017-11-03 14:05:00	0	1	2017-11-15				hypovolemic shock	0	0	0	3	2	16945	2	2						2	1				21/18	21	18			2	0	0	0	1	0	0	1	0.8	>90	1	0	0	0	0
198	226	1	77	2017-06-28 03:50:00	0	1	2017-07-22				aortic dissection	1	1	2	1	1	12470	1	1		1	1		1	1			17	17	24			1	1	1	1	0	0	1	1	0	1	5.04	11	5	1	0	0	0
198	227	1	77	2017-07-12 03:50:00	0	1	2017-07-22				aortic dissection	1	1	2	2	2	11802	1	1		1	2		2	2			15	15	20			1	1	1	0	0	0	1	1	0	1	5.04	11	5	1	0	0	0
198	228	1	77	2017-07-22 03:50:00	0	1	2017-07-22				aortic dissection	0	1	2	2	2	255	1	1			2		2	2			15	15	20			1	1	1	0	0	0	1	1	0	1	5.04	11	5	1	0	0	0
199	229	2	36	2017-06-28 17:20:00	1	0		2019-10-15				2	1	2	4	2	2415	1	1	1	1	2		2	1			15	15	20			2	1	1	0	0	0	0	0	0	0	0.59	>90	1	0	0	0	0
200	230	2	37	2017-06-30 10:25:00	1	0		2019-11-25				2	0	0	3	2	70885	2	2	1	1				1	3				21/17	21	17			1	0	0	0	1	0	0	0	0.68	>90	1	0	0	0	0
201	231	2	60	2017-06-30 19:25:00	1	1	2018-11-18					3	0	0	3	2	8884	2	2	1	1				1	3				20/15	20	15			2	0	0	0	0	0	0	0	0.46	>90	1	0	0	0	0
202	232	1	56	2017-07-21 01:30:00	1	0		2020-04-09				2	0	0	2	3	3652	1>3	1	1	1	1		1	1	3		15	15	22/17			1	1	1	0	0	0	0	0	0	0	1.78	40	3	0	0	0	0
203	233	1	51	2017-07-21 11:50:00	1	0		2020-06-05				2	0	0	2	2	7353	1	1	1	1	1		1	1			15	15	21			1	1	1	1	0	0	1	0	1	0	1.78	40	3	1	0	0	0
204	234	2	17	2017-07-24 07:22:00	1	0		2020-04-23				2	0	0	3	2	21763	2	2	1	1				2	1				18/17	18	17			1	0	0	0	1	0	0	0	0.44	>90	1	0	0	0	0
205	235	1	49	2017-07-26 17:04:00	1	0		2020-03-09				2	1	15	2	3	6660	1	1	1	1	1		1	1			15	15	22			1	1	1	0	0	0	1	0	0	0	1.07	73	2	0	0	0	0
206	236	1	67	2017-07-29 18:00:00	1	0		2019-04-03				2	1	12	2	2	5560	1>2	1	1	1	1		1	2	1		15	15	20/19			2	1	1	0	0	0	1	0	0	1	0.77	>90	1	0	0	0	0
207	237	1	77	2017-08-02 11:34:00	1	1	2017-09-26					1	0	0	3	2	3139	2	2	1	1				2	1				23/19	23	19			1	0	0	0	1	0	1	0	0.88	84	2	0	0	0	0
208	238	1	62	2017-08-03 17:47:00	1	0		2020-05-15				2	0	0	3	2	6793	2	2	1	1				2	1				23/19	23	19			1	0	0	0	0	0	0	0	1.2	61	2	0	0	1	0
209	239	1	58	2017-08-04 12:41:00	1	1	2018-08-24					2	0	0	5	2	1463	2	2	1	1				2	1				21/19	21	19			1	0	0	0	0	0	0	0	1.01	76	2	0	0	0	0
210	240	1	55	2017-08-04 22:34:00	1	0		2020-05-25				3	1	1	1	2	22878	1	1	1	1	2		2	2			17	17	23			1	2	2	0	0	0	0	0	0	0	0.91	86	2	0	0	1	0
211	241	1	48	2017-08-11 06:25:00	1	1	2019-10-01				HF	3	0	0	2	2	39747	1	1	1	1	2		2	1			15	15	21			2	2	2	0	0	0	1	0	0	1	1.36	56	3	0	0	1	0
212	242	1	50	2019-06-12 11:20:00	1	1	2019-10-01				HF	1	0	0	2	2	4540	1	1			2		2	1			16	16	24			2	1	1	1	0	0	0	0	0	1	1.74	78	2	0	0	1	0
213	243	1	63	2017-08-12 06:10:00	1	0		2020-06-05				2	0	0	3	2	9200	2	2	1	1				1	2				22/18	22	18			1	0	0	0	0	0	1	1	0.9	59	3	0	0	0	0
214	244	1	79	2017-08-16 13:53:00	1	1	2019-12-18					2	0	0	1	1	8842	1	1	1	1	1		1	1			17	17	23			1	1	1	1	0	0	1	0	1	0	2.43	26	4	0	0	0	0
215	245	1	45	2017-08-21	0	1	2017-09-03				PV stenosis	3	0	0	3	2	1929	2	2						2	1				20/19	20	19			1	0	0	0	1	0	0	0	0.9	>90	1	0	0	0	0
215	246	1	45	2017-08-22 20:45:00	0	1	2017-09-03				PV stenosis	3	0	0	1	1	2579	1	1	1	1	1		1	1		2	17	17	19/20			1	2	2	0	0	0	1	0	0	0	0.9	>90	1	0	0	0	0
215	247	1	45	2017-08-24 17:38:00	0	1	2017-09-03				PV stenosis	4	0	0	1	1	14401	3->2	1			1		1	2	1		17	17	20/19			2	1	1	0	0	0	1	0	0	0	0.9	>90	1	0	0	0	0
216	248	2	73	2017-08-22 20:12:00	0	1	2017-09-12				MI	1	0	0	2	2	9888	1	1	1	1	1		1	1			15	15	21			1	1	1	0	1	0	0	0	1	1	1.21	44	3	0	1	0	0
217	249	2	44	2017-08-25 11:57:00	1	0		2019-10-14				2	1	21	2	3	16188	1	1	1	1	2		2	1			15	15	21			2	1	1	0	0	0	1	0	0	0	0.91	67	2	0	0	0	0
218	250	1	69	2017-08-30 18:55:00	0	1	2017-09-06				MOF	1	0	0	2	3	5223	1	1	1	1	2		2	1			15	15	21			2	1	1	0	0	0	1	0	0	1	0.87	87	2	0	0	0	0
219	251	1	64	2017-09-03 14:37:00	1	0		2020-03-24				3	0	0	3	2	14894	2	2	1	1				1	3				21/17	21	17			2	0	0	0	0	0	0	0	0.44	>90	1	0	0	0	0
220	252	2	64	2017-09-04	0	1	2017-09-18				MS	1	1	10	1	1	5825	1	1			1		1	1			15	15	21			1	1	1	1	0	0	1	0	0	0	0.92	61	2	0	0	0	0
220	253	2	64	2017-09-18	0	1	2017-09-18				MS	4	1	10	2	2	367	1	1			2		2	1			15	15	21			2	1	1	0	0	0	1	0	0	0	0.92	61	2	0	0	0	0
221	254	1	75	2017-09-05 16:05:00	1	0		2018-09-27				2	1	1	2	2	4235	1	1	1	1	1		1	1			15	15	21			1	1	1	0	0	0	0	0	1	0	0.8	>90	1	0	0	0	0
222	255	1	73	2017-09-05 17:01:00	1	0		2020-05-15				2	0	0	2	3	58	1	1	1	1	1		1	1			15	15	21			1	2	2	0	0	0	0	0	0	0	1.12	64	2	0	0	1	0
223	256	2	43	2017-09-14 22:55:00	1	0		2020-05-12				3	0	0	2	2	224	1	1	1	1	1		1	1			15	15	21			1	2	2	0	1	0	0	0	1	0	0.77	82	2	0	0	0	0
224	257	1	55	2017-09-15 14:15:00	1	0		2020-02-20				3	0	0	2	2	19080	1	1	1	1	1		1	1		2	15	15	21			1	2	2	1	1	0	1	0	1	0	2.89	23	4	0	0	0	0
225	258	2	57	2017-09-21 08:18:00	1	1	2017-11-02				hypoxia	2	1	10	2	2	672	1	1	1	1	1		1	1			15	15	20			1	2	2	0	0	0	1	0	1	0	0.59	>90	1	0	0	0	0
226	259	1	46	2017-09-22 12:55:00	1	0		2020-04-01				2	0	0	2	2	10205	1	1	1	1	1		1	1			15	15	21			1	1	1	1	0	0	1	1	0	0	1.11	85	2	0	0	0	0
227	260	1	40	2017-09-28 13:24:00	0	1	2017-10-30				ICH	3	0	0	3	2	30707	2>1	1	2	2	3		3	1	3		22	22	22/18			2	2	2	0	0	0	1	0	0	0	0.75	>90	1	0	0	0	0
228	261	1	46	2017-09-29 09:28:00	1	0		2018-11-08				2	0	0	2	2	10582	1	1	1	1	1		1	1			17	17	22			1	1	1	1	0	0	1	0	0	0	1.49	51	3	0	0	0	0
229	262	1	57	2017-09-29 14:34:00	1	0		2020-05-19				3	0	0	3	2	13383	2>1	1	1	3	3		3	2	3		22	22	22/18			2	2	2	0	0	0	0	0	0	0	0.97	80	2	0	0	1	0
230	263	1	58	2018-12-10 14:45:00	1	0		2020-05-19				2	0	0	3	2	16095	2	2	1	1				1	2				22/16/19	22	19			1	0	0	0	0	0	0	0	2.1	33	3	0	0	1	0
231	264	1	58	2017-10-07 16:47:00	1	0		2019-11-20				2	1	18	2	3	4033	1	1	1	1	1		1	2			15	15	21			2	1	1	1	0	0	1	1	1	1	1.43	51	3	0	0	0	0
232	265	1	29	2017-10-09 08:23:00	1	0		2020-03-17				3	1	15	2	2	2225	1	1	1	1	1		1	1			15	15	22			1	2	2	1	0	0	1	1	0	0	1.63	50	3	0	0	0	0
233	266	2	25	2017-10-18 19:38:00	1	0		2020-05-15				2	1	4	3	3	3105	2	2	1	1				2	1				24/19	24	19			1	0	0	0	0	0	0	0	1.6	39	3	0	0	0	0
234	267	2	62	2017-10-20 14:25:00	1	0		2020-05-06				3	0	0	2	2	7458	1	1	1	1	2		2	2			15	15	22			1	2	2	0	0	0	1	0	0	0	1.75	29	4	1	0	0	0
235	268	1	45	2017-10-29 01:01:00	1	0		2020-03-03				3	0	0	2	2	19744	1	1	1	1	2		2	2			17	17	22			1	2	2	1	0	0	0	0	1	1	2.26	32	3	1	0	1	0
236	269	2	56	2017-10-31 17:18:00	0	1	2017-11-16				Pulmonary hemorrhage	1	1	2	2	2	11322	1	1	1	1	1		1	2			16	16	20			2	1	1	1	0	0	1	0	0	0	1.38	40	3	0	1	0	0
237	270	1	38	2017-11-06 09:45:00	1	0		2020-05-20				2	0	0	2	2	7270	1	1	1	1	1		1	1			17	17	22			1	1	1	1	0	0	1	1	1	0	1.37	58	3	0	0	0	0
238	271	1	56	2017-11-08 11:32:00	0	1	2017-10-08				SCMP	1	1	47	2	2	88	1	1	1	1	1		1	1			15	15	21			1	1	1	0	0	0	0	0	1	1	3.27	20	4	1	0	0	0
239	272	1	51	2017-11-17 09:41:00	1	1	2017-12-23					1	1	10	2	1	4293	1	1	1	1	1		1	2			15	15	21			2	1	1	0	0	0	0	1	1	0	0.53	>90	1	0	0	0	0
240	273	1	71	2017-11-18 09:41:00	0	1	2017-12-26				septic shock	1	0	0	1	2	7699	1	1	1	1	1		1	1			15	15	21			1	1	1	1	0	0	1	0	1	0	1.53	45	3	0	0	1	0
241	274	1	55	2017-11-22 17:33:00	1	0		2020-06-09				3	0	0	3	2	28671	2	2	1	1				1	3				21/19	21	19			1	0	0	0	0	1	0	0	1.22	62	2	0	0	0	0
242	275	1	62	2017-11-24 20:06:00	1	0		20/06/16 입원중				3	0	0	3	2	17505	2	2	1	1				1	3				24/17	24	17			1	0	0	0	0	0	0	0	0.68	>90	1	0	0	0	0
243	276	1	53	2017-11-30 13:50:00	1	0		2020-03-27				2	0	0	3	2	11731	2	2	1	1				1	3				23/16	23	16			1	0	0	0	1	0	1	0	2.85	23	4	1	0	0	0
244	277	1	47	2017-12-01 06:49:00	1	0		2020-06-11				3	0	0	2	2	913	1	1	1	1	1		1	1			17	17	22			1	2	2	0	0	0	1	1	0	0	5.15	12	5	1	0	0	0
244	278	1	47	2017-12-02 00:22:00	1	0		2020-06-11				2	0	0	1	1	4958	1	1	1	1	1		1	1			17	17	22			1	1	1	0	0	0	1	1	0	0	5.15	12	5	1	0	0	0
245	279	1	72	2017-11-30 18:25:00	1	0		2020-02-06				2	0	0	2	2	3912	1	1	1	1	1		1	2			15	15	21			2	1	1	1	0	0	1	0	1	1	1.85	36	3	0	0	0	0
246	280	1	66	2017-12-11 15:50:00	0	1	2017-12-23				lung ca.	1	0	0	2	2	2898	1	1			1		1	1			15	15	21			1	1	1	0	0	0	0	1	1	0	1.05	71	2	0	0	0	0
246	281	1	66	2017-12-21 15:50:00	0	1	2017-12-23				lung ca.	4	0	0	2	2	2990	1	1			2		2	2			15	15	22			1	1	1	0	0	0	0	1	1	0	1.05	71	2	0	0	0	0
247	282	1	56	2017-12-13 09:56:00	1	0		2020-05-12				3	0	0	2	2	22145	1	1	1	1	1		1	2			15	15	22			2	2	2	1	0	0	0	0	1	1	2.77	24	4	1	0	0	0
248	283	1	46	2017-12-15 14:50:00	1	0		2020-06-04				2	0	0	2	2	14677	1>VVA	1	1	1	1		1	2		3	15	15	22/17			2	2	2	1	0	0	1	1	1	1	0.86	>90	1	0	0	0	0
249	284	1	59	2018-01-03	1	0		2020-07-25				3	0	0	3	1	323	2	2	1	1				2	1				24/19	24	19			2	0	0	0	0	0	0	0	0.85	>90	1	0	0	0	0
250	285	1	61	2019-06-05 05:18:00	1	0		2020-07-25				2	1	2	3	1	3212	1	1	1	1	1		1	1			18	18	24			1	1	1	0	0	0	0	0	0	0	1.03	73	2	0	0	0	0
251	286	1	56	2018-01-03	0	1	2018-02-27				hypoxic brain damage	1	0	0	1	2	34527	1	1	1	1	2		2	2			17	17	24			1	2	1	1	0	0	1	0	1	0	1.28	58	3	0	0	0	0
251	287	1	56	2018-01-27 22:56:00	0	1	2018-02-27				hypoxic brain damage	1	0	0	3	1	36894	2	2	1	1				2	1				24/19	24	19			1	0	0	0	1	0	1	0	1.28	58	3	0	0	0	0
252	288	1	62	2018-01-05	1	0		2020-06-04				2	1	29	2	1	5497	1	1	1	1	2		2	2			15	15	22			1	1	1	0	0	0	1	0	0	1	1.3	56	3	0	0	0	0
253	289	2	55	2018-01-16 20:34:00	1	0		2020-06-12				3	0	0	2	2	17004	1	1	1	1	2		2	1			15	15	20			2	2	2	0	0	0	1	0	0	0	1.4	39	3	0	0	0	0
254	290	1	40	2018-01-21 12:53:00	1	0		2018-11-06				2	1	27	2	3	5777	1	1	1	1	2		2	2			15	15	21			1	1	1	1	0	0	1	1	0	0	1.39	57	3	0	0	0	0
255	291	1	67	2018-01-22 00:51:00	1	0		2020-06-16				3	1	21	2	2	1006	1>3	1	1>2	1	1	2	5	1			15/15	15	21			2	2	2	1	0	0	1	1	0	0	1.57	44	3	0	0	0	0
256	292	1	46	2018-01-29 09:54:00	1	1	2018-05-26					3	1	7	2	2	343	1	1	1	1	1		1	1			15	15	20			1	2	2	0	0	0	0	1	0	0	0.82	>90	1	0	1	1	0
256	293	1	46	2018-02-08 18:31:00	1	1	2018-05-26					1	1	25	1	2	1946	1	1	1	1	1		1	2			17	17	21			2	1	1	0	0	0	0	1	0	0	0.82	>90	1	0	1	1	0
257	294	1	60	2018-02-05 06:37:00	1	0		2020-06-05				2	0	0	5	2	3278	1	1	1	1	1		1	1			17	17	24			1	1	1	1	0	0	1	1	1	1	3.57	18	4	1	0	0	0
258	295	1	62	2018-02-06 23:07:00	1	0		2018-05-14				2	0	0	1	1	19893	1>2	1	1	1	1		1	1		2	17	17	22/22			1	1	1	0	0	0	0	1	1	0	0.82	>90	1	0	0	0	0
259	296	2	69	2018-02-07 02:18:00	1	0		2020-01-30				2	0	0	1	2	2387	1	1	1	2	1		1	1			15	15	20			1	1	1	0	0	0	0	0	0	0	0.66	89	2	0	0	0	0
260	297	2	56	2018-02-07 15:04:00	1	1	2020-03-11					2	0	0	1	2	4346	1	1	1	1	1		1	2			15	15	20			2	1	1	0	0	0	1	0	1	0	0.4	>90	1	0	0	0	0
261	298	2	50	2018-02-08 05:16:00	1	0		2020-04-27				3	0	0	2	2	7797	1	1	1	1	1		1	2			17	17	21			2	2	2	0	0	0	1	0	0	0	0.68	>90	1	0	0	0	0
261	299	2	50	2018-02-15 20:50:00	1	0		2020-04-27				2	0	0	1	1	35545	VVA>2>3>2	1	1	1	1	2	1	2		1	15	15	21/23			2	1	1	0	0	0	1	0	0	0	0.68	>90	1	0	0	0	0
262	300	1	64	2018-02-19 11:45:00	0	1	2018-05-02				encephalitis	1	0	0	3	2	73635	1	1	1	1	1		1	1			15	15	23			1	2	2	1	0	0	1	0	0	0	1.69	41	3	0	0	0	0
263	301	2	77	2018-02-23 17:15:00	0	1	2018-02-28				HF	1	1	25	2	3	1270	1	1	1	1	1		1	1			15	15	18			1	1	1	1	0	0	1	0	1	0	3.18	14	5	1	0	0	0
264	302	1	56	2018-02-27 11:30:00	0	1	2018-03-05				HF	1	0	0	3	3	7458	1	1	1	1	2		2	2			15	15	20			1	1	1	0	0	0	1	0	0	1	2.33	29	4	1	0	0	0
265	303	1	67	2018-02-27 17:35:00	0	1	2018-03-01				low cardiac output syn.	1	0	0	1	1	1826	1->VVA	1	1	1	1		1	1		2	17	17	23/22			1	1	1	0	0	0	1	0	0	0	1.06	70	2	0	0	0	0
266	304	1	48	2018-02-28 03:45:00	0	1	2018-03-15				MOF	1	1	63	2	3	5392	1>VVA>3>2	1	1	1>2	2		2	3		2	17	17	17/18			2	1	1	0	0	0	1	0	1	0	12.52	4	5	1	0	0	0
267	305	1	59	2018-03-05	0	1	2018-04-24				pneumonia	3	0	0	2	2	55279	2	2						1	3				23/17	23	17			2	0	0	0	1	1	0	0	0.81	>90	1	1	0	0	0
267	306	1	59	2018-04-23 23:08:00	0	1	2018-04-24				pneumonia	0	1	35	2	2	367	1	1			1		1	2			17	17	23			2	1	1	0	0	0	1	1	0	0	0.81	>90	1	1	0	0	0
268	307	2	66	2018-03-05 22:12:00	1	1	2020-02-07				septic shock	2	0	0	1	2	3888	1	1	1	1	2		2	2			15	15	19			1	1	1	0	1	0	1	0	0	1	0.75	77	2	0	0	0	0
269	308	2	68	2019-12-09 08:38:00	0	1	2020-02-07				pneumonia	0	0	0	3	2	86087	2	2						1	2				23/20	23	20			1	0	0	0	1	0	1	1	1.34	39	3	0	0	0	0
270	309	2	64	2018-03-06 15:47:00	0	1	2018-12-17				septic shock	1	1	35	2	3	8486	1	1	1	1	2		2	1			16	16	20			2	1	1	1	0	0	1	0	1	1	1.39	38	3	0	0	1	0
270	310	2	64	2018-03-12 20:05:00	0	1	2018-12-17				septic shock	3	0	0	2	2	24501	1	1	1	1	1		1	1			16	16	20			1	2	2	0	0	0	1	0	1	1	1.39	38	3	0	0	1	0
271	311	2	62	2018-03-07 09:01:00	1	0		2020-06-05				2	0	0	1	2	5939	1	1	1	1	1		1	1			15	15	20			1	1	1	1	0	0	1	0	0	0	0.7	85	2	0	0	0	0
272	312	1	75	2018-03-09 04:03:00	0	1	2018-03-10				HF	1	0	0	2	2	1727	1	1	1	1	1		1	1			17	17	23			1	1	1	0	0	0	1	0	1	1	2.26	28	4	0	1	1	0
273	313	2	68	2018-03-11 03:32:00	0	1	2018-03-25				HF	1	1	18	2	2	7012	1	1	1	1	1		1	1			15	15	20			1	1	1	1	0	0	1	0	1	1	3.69	12	5	1	0	0	0
274	314	1	63	2018-03-11 23:30:00	1	0		2020-05-12				2	1	51	2	2	6465	1	1	1	1	1		1	2			15	15	20			2	1	1	1	0	0	1	0	1	0	8.1	7	5	1	0	1	0
275	315	1	35	2018-03-13 23:36:00	0	1	2018-05-11				leg embolism	3	1	11	2	3	49485	1	1	1	1	1		1	1			17	17	22			1	2	2	1	0	0	1	0	0	0	2.77	26	4	0	0	0	0
275	316	1	35	2018-05-09 09:00:00	0	1	2018-05-11				leg embolism	1	0	0	5	2	2444	1	1	1	1	2		2	2			15	15	22			1	1	1	1	0	0	1	0	0	0	2.77	26	4	0	0	0	0
276	317	1	55	2018-03-15 03:17:00	1	0		2020-04-23				2	0	0	1	2	6542	1	1	1	1	2		2	2			17	17	23			1	1	1	0	0	0	1	1	0	0	3.98	16	4	0	1	0	0
277	318	1	65	2018-03-15 03:50:00	1	0		2020-04-09				2	0	0	1	2	6190	1	1	1	1	2		2	2			15	15	20			1	1	1	0	0	0	0	0	0	0	1.41	50	3	0	0	0	0
278	319	2	73	2018-03-15 16:00:00	1	0		2020-04-09				2	0	0	1	2	5740	1	1	1	1	2		2	1			16	16	19			2	1	1	0	0	0	1	0	1	1	0.73	78	2	0	0	0	0
279	320	2	23	2018-03-17 21:18:00	0	1	2018-04-18				HF	1	0	0	2	2	8017	1	1	1	1	2		2	1			15	15	20			2	1	1	0	0	0	1	0	0	0	0.9	78	2	0	0	0	0
279	321	2	23	2018-04-14 10:10:00	0	1	2018-04-18				HF	1	0	0	2	2	6438	1>3>2	1	1	1	1		1	2	3		15	15	21/16			2	1	1	1	0	0	1	0	0	0	0.9	78	2	0	0	0	0
280	322	2	28	2018-03-22 18:15:00	1	0		2020-06-18				2	0	0	3	2	11110	2	2	1	1				2	1				22/17	22	17			1	0	0	0	1	0	0	0	1.31	48	3	0	0	0	0
280	323	2	28	2018-04-28 22:40:00	1	0		2020-06-18				2	0	0	3	2	25950	2	2	1	1				2	1				22/19	22	19			1	0	0	0	1	0	0	0	1.31	48	3	0	0	0	0
281	324	2	50	2018-03-30 19:23:00	0	0	2018-07-04				AD	1	0	0	1	2	8404	1	1	1	1	1		1	1			15	15	22			1	1	1	1	0	0	1	0	0	0	0.91	65	2	0	0	0	0
282	325	1	69	2018-04-02 11:38:00	1	0		2020-05-14				2	1	18	3	2	1642	1	1	1	1	1		1	2			15	15	20			2	1	1	0	0	0	1	1	1	0	1.21	61	2	0	0	0	0
283	326	2	70	2018-04-03 11:00:00	0	1	2018-05-05				septic shock	1	0	0	2	3	3187	1	1	1	1	1		1	2			15	15	21			2	1	1	1	0	0	1	0	1	1	1.12	48	3	0	1	1	0
283	327	2	70	2018-04-07 00:01:00	0	1	2018-05-05				septic shock	1	0	0	1	2	11019	1	1	1	1	2		2	3			15	15	17			2	1	1	0	0	0	1	0	1	1	1.12	48	3	0	1	1	0
284	328	2	66	2018-04-03 22:07:00	0	1	2018-04-04				LV rupture	3	1	28	1	2	37	1	1	1	1	1		1	3			15	15	17			2	2	2	0	0	0	0	0	1	0	0.8	72	2	0	0	0	0
284	329	2	66	2018-04-04 00:25:00	0	1	2018-04-04				LV rupture	1	0	0	1	1	515	1	1	1	1	1		1	2			15	15	20			2	1	1	0	0	0	0	0	1	0	0.8	72	2	0	0	0	0
285	330	1	67	2018-04-05 00:01:00	0	1	2018-04-11				septsis	1	0	0	1	1	8520	1	1	1	1	2		2	2			17	17	23			1	1	1	0	0	0	1	1	1	0	0.9	84	2	0	0	1	0
285	331	1	67	2018-04-10	0	1	2018-04-11				septsis	0	0	0	1	1	1349	2->3	1	1	1	2		2	1			16	16	23/18	32	18	2	1	1	0	0	0	1	1	1	0	0.9	84	2	0	0	1	0
286	332	1	63	2018-04-13 10:06:00	1	0		2018-08-21				2	0	0	5	1	157	2	2	1	1				2	1				22/20	22	20			1	0	0	0	0	0	1	1	1.06	71	2	0	0	0	0
287	333	1	59	2018-04-19 15:33:00	1	1	2019-04-20					1	0	0	3	2	2723	2	2	1	1				2	1				22/19	22	19			1	0	0	0	0	1	1	0	0.82	>90	1	0	0	0	0
288	334	1	40	2018-04-22 02:55:00	1	1	2018-10-18					2	1	13	1	2	7995	1	1	1	1	1		1	1			15	15	21			1	1	1	0	0	0	0	0	0	0	1.2	67	2	0	0	0	0
289	335	1	40	2018-05-02 10:41:00	0	1	2018-05-04				Hemorrhagic shock	3	0	0	4	2	2161	1	1	1	1	2		2	2			16	16	23			1	2	2	1	0	0	1	0	0	0	1.22	66	2	0	0	0	0
289	336	1	40	2018-05-03	0	1	2018-05-04				PTE	0	0	0	2	2	2161	1	1			2		2	2			16	16	23			1	1	1	1	0	0	1	0	0	0	1.22	66	2	0	0	0	0
290	337	1	80	2018-05-02 21:58:00	0	1	2018-05-14				AS	4	1	10	1	1	15982	1	1			1		1	2			17	17	22			2	1	1	1	1	0	1	0	1	0	1.49	45	3	0	0	0	0
290	338	1	80	2018-05-02 11:01:00	0	1	2018-05-14				ICH	3	1	10	2	1	542	1	1	1	1	1		1	2			17	17	22			2	2	2	1	1	0	1	0	1	0	1.49	45	3	0	0	0	0
291	339	1	32	2018-05-03 01:30:00	1	0		2020-06-03				2	1	0	5	2	3865	2	2	1	1				2	1				28/19	28	19			1	0	0	0	1	0	1	1	2.17	35	3	0	0	0	0
292	340	1	62	2018-05-04 09:57:00	1	0		2020-06-18				2	0	0	1	1	14748	1	1	1	1	1		1	2			18	18	23			2	1	1	0	0	0	1	0	1	0	1.84	37	3	0	0	0	0
293	341	2	60	2018-05-04 13:53:00	1	0		2020-06-19				3	0	0	3	2	11931	2	2	1	1				1	3				22/18	22	18			2	0	0	0	0	0	0	0	0.49	>90	1	0	0	0	0
294	342	1	64	2018-05-08 19:52:00	0	0	2018-06-07				HF	1	0	0	2	2	7997	1	1	1	1	1		1	1			16	16	22			1	1	1	1	0	0	1	1	1	1	1.5	47	3	0	1	0	0
294	343	1	64	2018-05-14 16:22:00	0	0	2018-06-07				HF	1	1	13	2	2	21751	1	1	1	1	2		2	1			15	15	20			2	1	1	1	0	0	1	1	1	1	1.5	47	3	0	1	0	0
295	344	1	64	2018-05-14 17:29:00	1	1	2018-10-18					2	0	0	2	2	24330	1	1	1	1	1		1	2			15	15	22			2	1	1	0	0	0	1	1	1	1	6.92	8	5	0	0	1	1
296	345	1	81	2018-05-21 09:07:00	1	0		2019-07-02				2	0	0	2	3	3233	1	1	1	1	2		2	2			16	16	18			1	1	1	1	1	0	0	0	0	0	0.65	>90	1	0	0	1	0
297	346	1	58	2018-05-21 10:18:00	1	0		2020-04-21				2	0	0	3	2	7718	2	2	1	1				2	1				24/17	24	17			1	0	0	0	1	1	1	0	2.2	31	3	1	0	0	0
298	347	1	57	2018-05-31 17:20:00	1	0		2020-03-05				2	1	2	2	3	6750	1	1	1	1	2		2	2			16	16	22			1	1	1	1	0	0	0	0	1	0	1.06	72	2	0	0	0	0
299	348	1	69	2018-06-08 13:05:00	1	1	2019-10-29					1	1	2	2	2	4294	1	1	1	1	2		2	1			16	16	22			2	1	1	0	0	0	1	0	1	1	5.26	11	5	1	0	0	0
299	349	1	69	2018-06-15 19:00:00	1	1	2019-10-29					1	1	9	2	2	9600	1	1	1	1	1		1	2			16	16	23			2	1	1	1	0	0	1	0	1	1	5.26	11	5	1	0	0	0
300	350	1	77	2018-06-14 13:35:00	0	1	2018-07-06				MI	1	0	0	2	2	19576	1	1			1		1	1			17	17	21			1	1	1	0	0	0	1	0	1	1	2.17	30	3	0	0	0	0
300	351	1	77	2018-07-06 13:35:00	0	1	2018-07-06				MI	0	1	10	2	2	105	1	1			1		1	2			16	16	20			2	1	1	0	0	0	1	0	1	1	2.17	30	3	0	0	0	0
301	352	1	51	2018-06-17 13:05:00	1	0		2020-05-18				2	1	8	2	3	1308	1	1	1	1	1		1	2			16	16	22			2	1	1	1	0	0	0	0	1	0	0.86	>90	1	0	0	0	0
302	353	1	63	2018-06-20 07:45:00	1	0		2020-06-25				2	0	0	1	2	7710	1	1	1	1	1		1	2			16	16	22			2	1	1	1	0	0	1	0	0	1	1.18	62	2	0	1	0	0
302	354	1	63	2018-06-25 21:00:00	1	0		2020-06-25				3	0	0	1	2	4365	1	1	1	1	2		2	2			15	15	21			1	2	2	1	0	0	1	0	0	1	1.18	62	2	0	1	0	0
303	355	1	61	2018-06-21 13:09:00	1	0		2019-07-25				2	0	0	2	3	7196	1	1	1	1	1		1	2			18	18	24			2	1	1	1	0	0	0	0	0	0	1.35	54	3	0	0	0	0
304	356	1	51	2018-06-23 22:23:00	1	0		2020-06-19				3	1	8	2	3	295	1>3	1	1	1	1	2	1	2	3		16	16	20/16			2	2	2	1	0	0	1	1	0	0	1.21	63	2	0	0	0	0
304	357	1	51	2018-06-24 06:02:00	1	0		2020-08-27				3	0	0	1	1	19277	1->3	1			1		1	2	3		17	17	20/16			2	2	2	1	0	0	1	1	0	0	1.21	63	2	0	0	0	0
304	358	1	51	2018-07-07	1	0		2020-08-27				2	0	0	1	1	5368	1	1			2		2	2			17	17	20			1	1	1	0	0	0	1	1	0	0	1.21	63	2	0	0	0	0
305	359	2	61	2018-06-25 08:52:00	0	1	2018-08-11				VF	3	0	0	3	2	2309	2	2	1	1				1	3				22/18	22	18			2	0	0	0	1	0	1	0	1.1	50	3	0	0	0	0
306	360	2	74	2018-06-29 12:10:00	0	1	2018-08-08				HF	1	0	0	2	2	26130	1	1	1	1	2		2	2			16	16	22			1	1	1	1	0	0	1	0	1	1	2.68	17	4	1	1	1	0
307	361	2	67	2018-07-02 16:50:00	1	0		2020-05-06				2	1	15	2	2	7111	1	1	1	1	1		1	1			15	15	20			1	1	1	1	0	0	0	0	1	1	0.99	56	3	0	0	0	0
308	362	1	53	2018-07-03 08:22:00	1	0		2020-06-12				3	0	0	3	2	22388	2	2	1	1				1	3				24/17	24	17			2	0	0	0	0	1	0	0	0.55	>90	1	0	0	0	0
309	363	2	65	2018-07-05 19:15:00	1	0		2020-04-13				2	0	0	2	3	1335	1	1	1	1	1		1	1			15	15	20			1	1	1	0	0	0	1	0	1	1	1.64	31	3	0	0	0	0
310	364	2	70	2018-07-11 11:40:00	1	0		2020-06-01				3	0	0	2	3	253	1	1	1	1	1		1	1			16	16	20			1	2	2	0	0	0	0	0	1	0	1.2	44	3	0	0	1	0
311	365	1	58	2018-07-18 09:23:00	1	0		2020-05-26				3	1	3	2	3	21626	1	1	1	1	1		1	2			18	18	22			2	2	2	0	0	0	0	0	0	0	1.34	55	3	0	1	1	0
312	366	2	73	2018-07-18 11:10:00	1	0		2020-06-01				2	0	0	1	2	8618	1	1	1	1	1		1	1			16	16	22			1	1	1	1	0	0	1	0	1	0	0.98	56	3	0	0	0	0
313	367	1	60	2018-07-19 17:28:00	0	1	2018-08-27				septic shock	1	0	0	3	1	25637	1	1	1	1	1		1	1			16	16	20			1	1	1	0	0	0	0	0	0	0	1.08	70	2	0	0	0	0
314	368	1	38	2018-07-23 18:58:00	0	1	2018-10-16				infection	3	0	0	2	1	44739	1	1	2	2	3		4	2			22	22	24			2	2	2	0	0	0	0	1	0	1	3.81	18	4	1	0	0	0
314	369	1	38	2018-08-25 01:44:00	0	1	2018-10-16				infection	1	0	0	2	2	6736	1	1	1	1	2		2	2			16	16	24			1	1	1	1	0	0	0	1	0	1	3.81	18	4	1	0	0	0
314	370	1	38	2018-10-10 17:09:00	0	1	2018-10-16				infection	1	1	38	2	2	2516	1	1	1	1	1		1	1			15	15	20			1	1	1	0	0	0	0	1	0	1	3.81	18	4	1	0	0	0
315	371	1	64	2018-07-30 12:17:00	1	0		2020-06-02				3	0	0	3	2	4948	2	2	1	1				1	3				24/17	24	17			2	0	0	0	0	1	1	0	0.75	>90	1	0	0	0	0
316	372	1	34	2018-08-01 12:23:00	1	0		2020-04-20				2	0	0	1	2	8576	1	1	1	1	1		1	1			17	17	24			1	1	1	1	0	0	1	0	0	0	0.78	>90	1	0	0	0	0
317	373	2	31	2018-08-07 09:21:00	1	0		2020-06-23				3	0	0	3	2	4978	2	2	1	1				2	1				22/20	22	20			2	0	0	0	0	0	0	0	0.31	>90	1	0	0	0	0
318	374	2	66	2018-08-07 10:47:00	1	0		2020-05-29				2	0	0	1	3	4480	1	1	1	1	1		1	2			15	15	22			2	1	1	1	0	0	0	0	0	0	0.65	>90	1	0	0	0	0
319	375	2	72	2018-08-17 07:15:00	1	1	2020-04-08				pneumonia	2	0	0	2	3	57	1	1	1	1	2		2	2			17	17	23			1	1	1	0	1	0	0	0	1	0	0.79	72	2	0	0	0	0
320	376	1	51	2018-08-20 17:42:00	0	1	2018-11-20				cariogenic shock	3	1	20	1	3	52364	1	1	1	1	2		2	2			16	16	22			1	2	2	0	0	0	1	0	1	1	6.23	10	5	1	0	0	1
321	377	1	55	2018-08-23 14:41:00	0	1	2018-09-05				AS	3	1	29	2	3	112	1	1	1	1	2		2	1			16	16	20			2	2	2	0	0	0	1	1	0	0	0.85	>90	1	0	0	0	0
321	378	1	55	2018-08-23 18:54:00	0	1	2018-09-05				AS	4	0	0	1	1	18416	1	1			2		2	1			16	16	20			2	1	1	0	0	0	1	1	0	0	0.85	>90	1	0	0	0	0
322	379	2	55	2018-08-28 10:43:00	1	0		2018-11-20				2	0	0	1	2	8907	1	1	1	1	2		2	1			16	16	21			2	1	1	1	0	0	0	0	0	0	1.15	49	3	0	0	0	0
323	380	1	81	2018-08-29 08:30:00	1	0		2018-11-20				2	1	28	2	2	4794	1	1	1	1	2		2	2			16	16	20			1	1	1	0	0	0	0	0	0	0	0.76	>90	1	0	0	0	0
324	381	1	78	2018-08-30 19:38:00	0	1	2018-10-02				septic shock	1	1	4	3	2	16947	1	1	1	1	1		1	2			18	18	22			2	1	1	0	0	0	1	0	1	1	2.35	27	4	1	0	1	0
325	382	2	32	2018-09-01 20:00:00	1	1	2019-02-06				cariogenic shock	2	0	0	2	2	4080	1	1	1	1	1		1	1			16	16	22			1	1	1	0	0	0	1	0	0	0	0.48	>90	1	0	0	0	0
326	383	2	33	2019-02-06 06:05:00	0	1	2019-02-06				MDS	0	1	79	2	3	380	1	1			1		1	2			16	16	18			2	1	1	0	0	0	0	0	0	0	1.28	48	3	0	0	0	0
327	384	2	21	2018-09-02 16:00:00	0	1	2018-03-12				HF	1	1	23	2	2	13805	1	1	1	1	1	2	1	1			16	16	20			1	1	1	1	0	0	1	0	0	0	1.13	61	2	0	1	0	0
328	385	1	79	2018-09-02 16:15:00	1	0		2019-02-21				2	0	0	3	2	8230	2	2	1	1				1	2				22/18	22	18			1	0	0	0	0	0	1	0	1.14	62	2	0	1	0	0
329	386	2	58	2018-09-05 23:11:00	1	0		2018-12-04				2	0	0	1	2	2136	1	1	1	1	2		2	2			15	15	20			1	1	1	0	1	0	0	0	0	0	0.86	68	2	0	0	0	0
330	387	1	47	2018-09-08 16:00:00	1	0		2020-05-12				1	0	0	2	3	12840	1	1	1	1	2		2	1			16	16	20			2	1	1	0	0	0	0	1	0	0	0.99	81	2	0	0	1	0
331	388	1	48	2018-12-06 17:19:00	1	0		2020-05-12				1	0	0	2	3	11481	1	1	1	1	1		1	1			15	15	20			1	1	1	0	0	0	0	1	0	0	1.65	45	3	0	0	1	0
332	389	1	64	2018-09-09 00:42:00	1	1	2019-02-20				septic shock	2	0	0	3	2	41195	2	2	1	1				1	3	2			24/24/17	24	24			1	0	0	0	0	0	1	0	0.71	>90	1	0	0	0	0
333	390	1	33	2018-09-10 22:48:00	1	0		2020-06-11				2	0	0	1	1	3687	1	1	1+2	1+2	1		1	1			18	18	24			1	1	1	1	0	0	0	0	0	0	1.06	80	2	0	0	0	0
334	391	2	56	2018-09-11 15:30:00	1	0		2019-04-11				2	0	0	2	3	1370	1	1	1	1	2		2	1			16	16	22			2	1	1	0	0	0	0	0	0	0	0.65	>90	1	0	0	1	0
335	392	1	65	2018-09-12 04:47:00	1	0		2020-04-13				2	0	0	1	2	1686	1	1	1	1	1		1	1			16	16	22			1	1	1	1	0	0	0	0	1	0	1.65	42	3	0	0	0	0
336	393	2	65	2018-09-12 11:15:00	1	1	2020-03-18					3	0	0	2	2	69630	1	1	1	1	1		1	2			16	16	22			2	2	2	1	1	0	1	0	0	0	1.45	36	3	0	1	0	0
337	394	1	67	2018-09-17 13:30:00	1	0		2020-05-27				2	0	0	2	3	2695	1	1	1	1	2		2	1			16	16	20			2	1	1	1	0	0	0	0	0	0	1.34	53	3	0	0	0	0
338	395	1	60	2018-09-19 06:51:00	1	0		2020-06-16				2	0	0	3	3	659	2	2	1	1				2	1				22/18	22	18			1	0	0	0	0	1	0	0	1.29	57	3	0	0	0	0
339	396	1	60	2018-09-23 16:00:00	1	0		2020-06-18				2	0	0	3	2	12934	2	2	1	1				2	1				22/18	22	18			1	0	0	0	1	0	1	1	1.12	67	2	1	0	0	0
340	397	1	58	2018-09-28 08:25:00	0	1	2018-10-10				HF	1	1	60	2	3	4830	1	1	1	1	2		2	1			16	16	20			2	1	1	1	0	0	1	0	1	0	1.65	43	3	0	0	0	0
340	398	1	58	2018-10-01 20:47:00	0	1	2018-10-10				HF	1	1	20	2	2	7393	1	1	1	1	1		1	1			16	16	20			1	1	1	0	0	0	1	0	1	0	1.65	43	3	0	0	0	0
341	399	1	77	2018-10-04 16:45:00	1	1	2019-01-18					1	0	0	3	2	8605	2	2	1	1				2	1				22/17	22	17			1	0	0	0	0	1	0	0	0.75	>90	1	0	0	0	0
342	400	1	73	2018-10-06 03:28:00	1	0		2020-03-18				2	0	0	1	1	6190	1	1	1	1	1		1	1			16	16	22			1	1	1	0	1	0	0	0	1	0	1.22	58	3	0	0	0	0
343	401	1	50	2018-10-10 09:10:00	1	1	2019-05-28				PTE	2	1	12	2	2	24905	1>3>2	1	1	1	1		1	2	3		16	16	20/16			2	1	1	1	0	0	1	0	1	0	2.39	29	4	1	1	0	0
344	402	2	63	2018-10-15 18:47:00	1	1	2019-04-09				pneumonia	3	0	0	3	2	15873	2	2	1	1				1	3				22/18	22	18			1	0	0	0	0	0	0	1	0.38	>90	1	0	0	0	0
345	403	1	65	2018-10-17 17:55:00	1	0		2019-10-21				2	0	0	1	2	12645	1>3>2	1	1	1	2		2	1	2		16	16	22/18			2	1	1	1	0	0	1	1	1	0	1.27	57	3	0	0	0	0
346	404	2	49	2018-10-19	1	0		2020-02-14				1	0	0	2	3	2680	2	2	1	1				1	3				22/15	22	15			1	0	0	0	0	0	0	0	1.08	54	3	0	0	0	0
347	405	1	62	2018-10-22 20:00:00	0	1	2018-10-08				arrhythmia	1	0	0	2	2	11646	1	1			1		1	1			16	16	22			1	1	1	0	0	0	1	0	0	0	0.71	>90	1	0	0	0	0
347	406	1	62	2018-10-31 20:00:00	0	1	2018-10-08				arrhythmia	0	1	20	2	2	11730	3	1			2		2	2	1		16	16	22/21			1	1	1	0	0	0	1	0	0	0	0.71	>90	1	0	0	0	0
348	407	1	51	2018-10-30 14:05:00	1	1	2020-03-11					2	0	0	2	2	5920	1	1	1	1	1		1	2			16	16	22			2	1	1	1	0	0	1	0	1	1	2.82	25	4	0	0	0	0
349	408	1	73	2018-11-08 15:11:00	0	1	2018-11-12				MOF	1	0	0	1	2	5255	2>1	1	1	1	1		1	1	2		16	16	22/22			1	1	1	0	1	0	1	1	0	1	1.2	59	3	0	0	1	0
350	409	1	59	2018-11-09 20:27:00	1	0		2020-05-15				2	1	13	2	2	6763	1	1	1	1	1		1	1			16	16	22			1	1	1	0	0	0	1	1	1	1	3.4	19	4	1	1	1	0
351	410	1	68	2018-11-13 06:54:00	0	1	2018-12-20				septic shock	1	0	0	1	1	10246	1	1	1	1	1		1	1			15	15	22			1	1	1	0	0	0	1	1	0	0	2.09	32	3	0	0	0	0
352	411	1	57	2018-11-13 11:07:00	1	0		2020-04-16				3	0	0	2	2	43121	1	1	1	1	1		1	2			16	16	24			2	2	2	1	0	0	1	0	0	0	1.36	54	3	0	0	0	0
353	412	2	59	2018-11-14 14:54:00	1	0		2019-12-24				2	0	0	3	1	1266	2	2	1	1				2	1				22/18	22	18			1	0	0	0	0	0	0	0	0.84	69	2	0	0	0	0
353	413	2	59	2018-11-19 10:37:00	1	0		2019-12-24				2	0	0	3	1	383	2	2	1	1				1	2				22/20	22	20			1	0	0	0	0	0	0	0	0.84	69	2	0	0	0	0
354	414	1	71	2018-11-15 07:16:00	0	1	2019-01-21				MI	1	1	4	2	2	5984	1	1	1	1	1		1	2			16	16	24			2	1	1	1	0	0	1	0	0	1	5.36	11	5	1	0	0	0
355	415	2	64	2018-11-16 05:38:00	1	0		2019-11-19				2	0	0	1	2	7819	1	1	1	1	1		1	1			15	15	22			1	1	1	0	0	0	1	0	0	0	1	56	3	0	0	0	0
356	416	2	66	2018-11-16 19:44:00	1	1	2019-03-13					2	1	31	2	3	11150	1	1	1	1	2		2	2			16	16	20			1	1	1	0	0	0	1	0	0	1	3.58	13	5	1	0	1	1
356	417	2	66	2018-11-28 11:11:00	1	1	2019-03-13					2	1	17	2	2	4369	1	1	1	1	2		2	1			15	15	21			2	1	1	1	1	0	1	0	0	1	3.58	13	5	1	0	1	1
357	418	1	41	2018-11-19 23:10:00	0	1	2018-12-08				PTE	1	0	0	2	1	14400	1	1			1		1	1			16	16	22			1	1	1	0	0	0	1	1	1	0	1.07	76	2	0	0	0	0
357	419	1	41	2018-11-29 23:10:00	0	1	2018-12-08				PTE	4	0	0	2	2	12887	1	1			2		2	2			16	16	22			1	1	1	1	0	0	1	1	1	0	1.07	76	2	0	0	0	0
358	420	2	56	2018-11-21 18:10:00	1	0		2020-06-19				2	0	0	2	2	17650	1	1	1>2	1>2	1		1	1			12	12	50			1	2	2	1	1	0	0	0	0	0	3.87	12	5	1	0	0	0
359	421	1	67	2018-11-23 20:28:00	1	0		20/06/24현재 PLM입원중				3	0	0	3	2	14892	2	2	1	1				1	3				22/16	22	16			2	0	0	0	0	0	0	1	0.5	>90	1	0	0	0	0
360	422	2	78	2018-11-24 22:50:00	1	1	2020-02-05				lung ca.	2	1	60	2	3	2510	1	1	1	1	1		1	1			16	16	20			1	1	1	0	0	0	0	0	1	0	0.74	76	2	0	0	0	0
361	423	1	76	2018-11-26 09:34:00	0	1	2018-11-27				AR	3	1	20	2	3	308	1	1	1	1	1		1	2			16	16	20			2	2	2	0	0	0	1	0	1	0	6.55	8	5	1	0	0	0
362	424	1	73	2018-11-27 12:16:00	1	0		2020-06-13				2	1	2	2	3	1269	1	1	1	1	2		2	2			15	15	21			1	1	1	0	0	0	0	0	1	0	0.86	87	2	0	0	0	0
363	425	1	63	2018-12-06 02:23:00	0	1	2018-12-30				sepsis	1	0	0	1	1	5152	1	1	1	1	1		1	1			15	15	22			1	1	1	0	0	0	1	0	0	0	0.84	>90	1	0	0	0	0
364	426	1	69	2018-11-28 21:20:00	1	0		2020-03-31				3	1	21	2	2	31863	1	1	1	1	2		2	2			16	16	20			1	2	2	1	0	0	1	0	1	1	1.42	49	3	0	0	1	1
365	427	1	63	2018-12-06 14:47:00	1	0		2020-06-02				2	1	10	2	3	7388	1	1	1	1	1		1	2			15	15	21			2	1	1	1	0	0	0	0	1	0	1.63	43	3	0	1	1	0
366	428	2	47	2018-12-11 13:16:00	1	0		2020-03-05				3	0	0	3	2	60874	2>3	1	1	1	2		2	1	3		15	15	21/17			2	2	2	0	1	0	0	0	0	0	0.42	>90	1	0	0	0	0
367	429	2	61	2018-12-12 11:48:00	1	0		2020-06-11				2	0	0	3	2	11617	2	2	1	1				1	3				23/17	23	17			1	0	0	0	1	0	0	0	0.68	86	2	0	0	0	0
367	430	2	61	2018-12-21 15:28:00	1	0		2020-06-11				2	1	3	3	2	14228	2	2	1	1				2	1				21/17	21	17			1	0	0	1	1	0	0	0	0.68	86	2	0	0	0	0
368	431	1	71	2018-12-13 10:31:00	1	0		20/06/25 현재 END입원중				2	0	0	2	2	5884	1	1	1	1	2		2	1			16	16	22			2	1	1	1	0	0	1	0	1	1	5.16	11	5	1	0	1	1
369	432	1	71	2018-12-13 08:43:00	0	1	2018-12-29				HF	1	0	0	1	1	12161	1	1			1		1	1			16	16	22			1	2	2	0	0	0	1	0	1	1	0.81	>90	1	1	0	1	0
369	433	1	71	2018-12-22 08:43:00	0	1	2018-12-29				HF	0	0	0	1	1	10047	1	1			1		1	1			16	16	22			1	1	1	0	0	0	1	0	1	1	0.81	>90	1	1	0	1	0
370	434	1	65	2018-12-14 18:21:00	1	1	2019-06-06					2	0	0	1	1	5619	1	1	1	1	1		1	1			15	15	24			1	1	1	0	0	0	1	0	1	1	6	9	5	1	0	1	0
371	435	2	73	2018-12-21 02:46:00	1	0		2020-05-25				2	0	0	2	2	7824	1	1	1	1	2		2	1			15	15	20			2	1	1	0	1	0	0	0	1	1	0.85	66	2	0	0	1	0
372	436	1	66	2018-12-22 23:40:00	0	1	2020-02-07				Rejection after lung transplantation	3	0	0	3	2	50010	2	2	1	1				1	3				23/17	23	17			1	0	0	0	0	0	0	0	0.82	>90	1	0	0	0	0
373	437	2	66	2018-12-25 00:16:00	0	1	2018-12-25				PTE	3	1	26	4	3	177	1	1	1	1	2		2	2			15	15	21			1	1	1	0	0	0	0	0	1	0	1.05	52	3	0	0	0	0
374	438	2	39	2018-12-31 00:50:00	0	1	2019-01-04				AV stenosis	1	1	13	2	3	340	1	1	1	1	1		1	2			15	15	20			2	1	1	0	0	0	1	0	1	1	1.64	35	3	1	0	0	0
375	439	2	39	2018-12-31 10:15:00	0	1	2019-01-04				angina	1	1	4	2	3	6419	1>3>1	1	1	1	1	2	2	1	2		14	14	21/24			2	1	1	1	1	0	1	0	1	1	0.45	>90	1	0	0	0	0
376	440	1	79	2019-01-02 12:45:00	0	1	2019-02-07		36		MI	3	0	0	2	3	341	1	1	1	1	2		2	2			15	15	21			1	1	1	1	0	0	0	1	0	0	1.18	60	2	0	0	0	0
377	441	1	48	2019-01-04 11:46:00	1	1	2019-09-01					3	0	0	3	2	13468	2	2	1	1				2	1				22/20/16	22	20			2	0	0	0	0	0	0	0	0.69	>90	1	0	0	0	0
378	442	2	81	2019-01-05 06:00:00	0	1	2019-01-10				massive bleeding	3	0	0	1	2	790	1>VVA	1	1	1	1		1	1		2	15	15	21/24			1	2	2	0	0	0	1	0	1	0	0.99	54	3	0	0	0	0
379	443	1	32	2019-01-08 17:15:00	0	1	2019-01-25				septic shock	1	0	0	3	2	24393	1>3	1	1	1	1		1	1	3		15	15	24/16			1	1	1	0	0	0	1	0	0	0	0.61	>90	1	0	0	0	0
380	444	1	66	2019-01-12 13:18:00	0	1	2019-06-03				MI	1	0	0	2	3	8817	1	1	1	1	1		1	1			17	17	23			1	1	1	0	0	0	0	1	0	0	0.71	>90	1	0	0	1	0
381	445	1	57	2019-01-14 12:40:00	1	0		2020-06-03				2	0	0	3	2	21650	2	2	1	1				1	3				23/17	23	17			1	0	0	0	1	0	0	0	0.92	85	2	0	0	0	0
382	446	1	66	2019-01-15 11:06:00	1	0		2020-02-24				2	1	20	2	3	4659	1	1	1	1	1		1	1			15	15	22			1	1	1	1	0	0	0	1	1	0	1.33	65	2	0	0	0	0
383	447	1	64	2019-01-15	0	1	2019-01-27				cardiac angiosarcoma	1	0	0	2	2	17103	1	1	1	1	1		1	2			17	17	22			2	1	1	1	0	0	1	0	1	0	9.31	6	5	0	1	1	0
384	448	1	42	2019-01-17 16:03:00	1	0		2020-02-28				3	1	13	1	2	5458	1	1	1	1	1		1	2			15	15	22			2	1	1	0	0	0	0	0	0	0	0.92	>90	1	0	0	1	0
385	449	1	70	2019-01-19 09:37:00	1	1	2019-04-10					2	0	0	3	2	683	2	2	1	1				2	1				21/19	21	19			1	0	0	0	0	1	0	0	0.96	77	2	0	0	0	0
386	450	2	67	2019-01-22 02:23:00	0	1	2019-01-22				MI	1	0	0	1	1	257	1	1	1	1	1		1	1			15	15	21			1	1	1	0	0	0	0	0	1	0	1.13	48	3	0	0	1	0
387	451	1	58	2019-01-24 22:25:00	0	1	2019-01-25				acidosis	1	1	10	3	2	530	1	1	1	1	1		1	1			15	15	21			1	1	1	0	0	0	1	0	0	0	0.63	>90	1	0	0	0	0
388	452	1	65	2019-01-28 21:49:00	1	1	2019-09-22				pneumonia	3	0	0	1	2	33019	2	2	1	1				1	3				23/17	23	17			2	0	0	0	1	1	0	0	0.59	>90	1	0	0	0	0
389	453	2	55	2019-01-30 13:58:00	0	1	2019-01-31				brain edema	1	0	0	2	2	1612	1	1	1	1	1		1	2			15	15	21			2	1	1	1	0	0	1	0	0	0	2.94	17	4	1	0	0	0
390	454	1	60	2019-02-08 10:07:00	1	1	2019-02-21					2	1	52	2	2	4368	1	1	1	1	1		1	1			12	12	21			1	1	1	1	0	0	0	0	1	1	0.78	>90	1	0	0	0	0
391	455	1	51	2019-01-24 00:28:00	1	0		2020-11-12				2	1	7	2	2	22886	1	1			1		1	1			15	15	21			1	1	1	1	0	0	0	1	0	1	1.01	78	2	0	0	0	0
391	456	1	51	2019-02-09 02:08:00	1	0		2020-11-12				2	0	0	1	1	7826	1	1	1	1	1		1	1			15	15	21			1	1	1	1	0	0	0	1	0	1	1.01	78	2	0	0	0	0
392	457	1	48	2019-02-11 11:57:00	0	1	2019-05-18				pneumonia	1	0	0	3	2	138068	2>3>2>3	1	1	1	2	1	5	2	1		15/17	17	22/19			2	1	1	1	0	0	1	0	0	0	0.6	>90	1	0	0	0	0
393	458	1	69	2019-02-11 14:10:00	1	0		2020-05-22				1	0	0	2	2	5585	1	1	1	1	2		2	1			17	17	23			2	1	1	0	0	0	0	0	0	0	1.03	72	2	0	0	0	0
394	459	1	66	2019-02-12 06:48:00	0	1	2019-02-14				low cardiac output syn.	1	0	0	1	2	2507	1>VVA	1	1	1	2		2	1		2	17	17	22/22			2	1	1	1	0	0	1	0	1	0	1.22	59	3	0	0	1	0
395	460	1	40	2019-02-14 20:54:00	1	0		20/09/02 아직 CS입원중				1	1	10	2	3	5436	1	1	1	1	2		2	1			17	17	22			2	1	1	0	0	0	1	1	1	1	1.83	18	4	1	0	1	0
396	461	2	76	2019-02-20 14:31:00	1	0		2020-06-17				3	0	0	4	3	915	1	1	1	1>2	2	1	5	2			15/15	15	21			2	2	2	0	0	0	0	0	1	0	0.92	59	3	0	0	0	0
397	462	1	67	2019-02-25 08:28:00	1	0		2020-05-02				2	0	0	2	3	4547	1	1	1	1	2		2	2			15	15	21			1	1	1	0	0	0	0	0	1	0	1.56	45	3	0	0	0	0
398	463	1	58	2019-03-09 19:40:00	1	0		2020-08-24				3	0	0	2	2	6910	1	1	1	1	1		1	1			16	16	22			1	2	2	1	1	0	1	0	0	0	3.11	21	4	0	0	1	0
399	464	2	65	2019-03-15 23:25:00	1	0		2020-06-23				3	0	0	2	2	3852	1	1	1	1	1		1	2			15	15	20			2	2	2	0	0	0	1	0	0	1	5.87	7	5	1	0	0	0
400	465	1	65	2019-03-29 18:03:00	0	1	2019-04-05				MI	1	1	45	2	3	5472	1	1	1	1	2	1	5	1			22/17	22	22			2	1	1	0	0	0	1	1	0	0	1.35	53	3	0	0	0	0
401	466	1	62	2019-03-29 23:52:00	1	0		2019-07-24				3	1	2	2	3	252	1	1	1	1	2		2	1			17	17	22			2	2	2	1	0	0	0	0	1	1	1.26	58	3	0	0	0	1
401	467	1	62	2019-03-30 06:10:00	1	0		2019-07-24				2	0	0	1	1	11680	1	1	1	1	2		2	1			17	17	22			2	1	1	1	0	0	0	0	1	1	1.26	58	3	0	0	0	1
402	468	2	80	2019-04-01 10:41:00	1	0		2020-02-08				2	1	24	2	3	14239	1>3>2	1	1	1	1		1	2		1	15	15	22/20			2	1	1	1	0	0	1	0	1	1	1.5	33	3	0	0	0	0
403	469	2	55	2019-04-01 18:37:00	1	0		2020-06-12				2	0	0	3	2	9998	2	2	1	1				1	3				21/15	21	15			1	0	0	0	0	0	0	0	0.45	>90	1	0	0	0	0
404	470	1	58	2019-04-02 21:23:00	1	0		2020-05-07				2	0	0	1	2	8137	1	1	1	1	1		1	1			17	17	22			1	1	1	1	0	0	1	1	0	0	2.28	30	3	1	0	1	0
405	471	2	70	2019-04-08 07:00:00	1	0		2019-08-01				2	1	36	2	3	10600	1	1	1	1	1	2	1	1			15	15	21			1	1	1	1	0	0	0	0	1	0	0.97	57	3	0	0	0	0
406	472	1	80	2019-04-08 20:44:00	0	0		2019-12-06			pneumonia	1	0	0	1	1	6816	1	1	1	1	1		1	1			17	17	23			1	1	1	0	0	0	1	0	0	1	6.52	8	5	1	1	1	0
407	473	1	65	2019-04-21 03:59:00	0	1	2019-06-08				septic shock	1	0	0	3	3	3411	1	1	1	1	2		2	2			16	16	23			1	1	1	1	0	0	1	0	1	0	1.37	52	3	0	0	0	0
407	474	1	65	2019-05-17 08:06:00	0	1	2019-06-08				septic shock	3	0	0	2	2	10482	1	1	1	1	2		2	1			16	16	22			2	2	2	1	0	0	1	0	1	0	1.37	52	3	0	0	0	0
407	475	1	65	2019-06-06	0	1	2019-06-08				septic shock	0	0	0	2	2	3770	1	1	1	1	1		1	1			16	16	22			1	1	1	1	0	0	1	0	1	0	1.37	52	3	0	0	0	0
408	476	1	52	2019-05-02 02:22:00	0	1	2019-06-05				hypovolemic shock	1	1	4	3	2	10111	1	1	1	1	2		2	2			15	15	20			1	1	1	0	0	0	1	0	1	0	2.56	27	4	1	0	0	0
409	477	1	55	2019-05-10 13:23:00	1	0		2019-12-27				2	0	0	2	3	4372	1	1	1	1	1		1	2			15	15	20			2	1	1	1	0	0	0	1	0	1	1.23	61	2	0	0	0	0
410	478	2	56	2019-05-12 04:18:00	1	0		2020-06-25				2	0	0	2	2	6206	1	1	1	1	1	2	1	1			15	15	21			1	1	1	1	0	0	0	0	0	1	2.62	19	4	0	0	0	0
411	479	1	64	2019-05-12 10:58:00	0	1	2019-05-13				PTE	3	1	27	4	3	311	1	1	1	1	1		1	2			16	16	21			2	2	2	0	0	0	1	0	0	0	1.51	47	3	1	0	0	0
412	480	1	50	2019-05-14 02:09:00	1	0		2020-05-27				2	1	16	1	2	5106	1	1	1	1	2		2	1			16	16	20			2	1	1	0	0	0	1	1	0	0	0.76	>90	1	0	0	1	0
413	481	1	65	2019-05-20 13:50:00	1	0		2020-06-26				3	0	0	3	2	2008	2	2	1	1				1	3				23/17	23	17			2	0	0	0	0	0	0	0	0.58	>90	1	0	0	0	0
414	482	1	47	2019-05-22 13:26:00	1	0		2020-05-28				3	1	27	2	3	9060	1	1	1	1	1		1	2			16	16	20			2	1	1	1	1	0	0	1	0	0	1.04	77	2	0	0	0	0
415	483	2	55	2019-05-24 12:33:00	1	0		2020-06-07				3	0	0	3	2	7744	2	2	1	1				1	3				20/16	20	16			2	0	0	0	1	0	0	0	0.35	>90	1	0	0	0	0
415	484	2	55	2019-05-30 01:45:00	1	0		2020-06-07				2	0	0	3	1	7885	2	2	1	1				1	3				20/16	20	16			1	0	0	0	1	0	0	0	0.35	>90	1	0	0	0	0
416	485	2	38	2019-05-25	1	0		2020-09-28				2	0	0	3	2	8860	2	2						1	3				22/16	22	16			1	0	0	0	0	0	0	0	0.74	88	2	0	0	0	0
	486	2	38	2019-06-06	1	0		2020-09-28				3	1	12	3	2	50228	3->2	1			2		2	2	3		16	16	20/16			1	2	2	0	0	0	0	0	0	0	0.74	88	2	0	0	0	0
417	487	1	44	2019-05-29 19:09:00	1	0		2020-06-25				3	1	2	2	3	23248	1	1	1	1	1		1	1			16	16	24			1	2	2	1	0	0	1	1	0	0	1.56	49	3	0	0	1	0
418	488	2	59	2019-06-01 23:14:00	0	1	2019-09-09				pneumonia	3	0	0	2	2	45948	1	1	1	1	2		2	1			16	16	20			2	2	2	0	1	0	1	0	0	1	1.01	56	3	0	1	0	0
418	489	2	59	2019-07-03 23:14:00	0	1	2019-09-09				pneumonia	1	0	0	1	1	10352	1	1	1	1	1		1	1			15	15	21			1	1	1	0	0	0	1	0	0	1	1.01	56	3	0	1	0	0
418	490	2	59	2019-07-22 23:14:00	0	1	2019-09-09				pneumonia	1	0	0	2	2	12433	1	1	1	1	2		2	2			15	15	21			1	1	1	0	0	0	1	0	0	1	1.01	56	3	0	1	0	0
418	491	2	59	2019-09-09 08:55:00	0	1	2019-09-09				pneumonia	0	0	0	2	2	246	1	1			1		1	1			15	15	21			1	1	1	0	0	0	1	0	0	1	1.01	56	3	0	1	0	0
419	492	1	62	2019-05-31 23:50:00	1	0		2020-05-21				2	0	0	1	2	13925	1	1	2	1+2	3		3	2			18	18	22			2	2	2	1	0	0	1	1	1	0	1.47	49	3	0	0	0	0
420	493	1	59	2019-06-03 15:10:00	0	1	2019-06-12				graft rejection	1	0	0	2	2	13219	3>2>3	1	1	1	1	2	5	1	3		16/13	16	24/18			2	1	1	0	0	0	1	0	0	0	0.94	15	4	0	0	0	0
421	494	1	63	2019-06-05 14:12:00	1	0		20/08/02 ONC입원중				3	0	0	2	2	85330	1	1	1	1	1		1	1			15	15	24			1	2	2	1	0	0	0	1	0	0	1.11	67	2	1	0	0	0
422	495	1	65	2019-06-09 21:24:00	1	0		2020-06-08				2	0	0	1	1	5121	1	1	1	1	1		1	1			16	16	21			1	1	1	0	0	0	0	0	1	1	1.18	62	2	0	0	0	0
423	496	1	63	2019-06-23 18:38:00	0	1	2019-08-01				MI	1	1	31	2	3	11422	1	1	1	1	2		2	2			15	15	21			1	1	1	1	0	0	1	1	0	0	1.42	50	3	0	0	0	0
423	497	1	63	2019-07-01 20:03:00	0	1	2019-08-01				MI	3	0	0	2	2	13799	1	1	1	1	2		2	1			15	15	21			2	2	2	1	0	0	1	1	0	0	1.42	50	3	0	0	0	0
423	498	1	63	2019-07-11 14:48:00	0	1	2019-08-01				MI	0	1	31	2	2	29609	1	1			1		1	2			15	15	21			2	1	1	0	0	0	1	1	0	0	1.42	50	3	0	0	0	0
424	499	1	62	2019-06-27 10:07:00	1	0		2020-06-02				3	0	39	2	3	9218	1	1	1	1	2		2	2			15	15	21			1	2	2	1	0	0	1	0	0	0	0.89	87	2	0	0	0	0
425	500	2	22	2019-07-04 16:30:00	0	1	2019-07-12				septic shock	1	0	0	1	2	11419	1	1	1	1	1		1	1			15	15	21			1	1	1	1	0	0	1	0	1	0	5.83	9	5	1	0	0	0
426	501	2	57	2019-07-06 22:30:00	1	1	2020-06-02				metabolic acidosis	3	0	0	2	2	18575	1	1	1	1	2		2	2			15	15	21			1	2	2	1	0	0	1	1	0	0	1.08	52	3	0	0	0	0
427	502	2	82	2019-07-16 22:24:00	0	1	2019-09-24				CAD	1	0	0	1	2	14016	1	1	1	1	1		1	2			15	15	21			2	1	1	1	0	0	1	0	1	1	4.09	10	5	1	0	0	0
428	503	1	76	2019-07-16 13:33:00	1	0		2020-05-28				2	0	0	1	1	2722	1	1	1	1	2		2	1			15	15	21			2	1	1	1	1	0	0	0	1	0	1.56	43	3	0	0	0	0
429	504	1	25	2019-07-26 08:50:00	1	0		2020-06-23				2	0	0	2	2	4834	1	1	1	1	2		2	2			15	15	21			1	1	1	1	0	0	1	0	0	0	1.43	60	2	0	0	0	0
430	505	1	68	2019-07-31 08:40:00	0	1	2019-08-31				HF	1	0	0	2	2	37580	1	1	1	1	2		2	1			15	15	21			2	1	1	0	0	0	0	0	0	1	0.98	76	2	0	1	1	0
431	506	2	68	2019-07-31 19:08:00	0	1	2019-10-14				infective endocarditis	1	0	0	1	1	12748	1	1	1	1	1		1	1			15	15	21			1	1	1	0	1	0	0	0	1	0	0.78	73	2	0	0	1	0
432	507	1	44	2019-08-01 11:48:00	0	1	2019-09-07				hypovolemic shock	3	0	0	2	2	72535	1	1	1	1	1	2	1	2		1	15	15	21/23			2	2	2	1	1	0	1	0	0	0	2.3	31	3	0	0	0	0
432	508	1	44	2019-09-07	0	1	2019-09-07				hypovolemic shock	4	0	0	2	2	625	1	1	1	1	2		2	2			17	17	23			1	1	1	0	0	0	1	0	0	0	2.3	31	3	0	0	0	0
433	509	1	61	2019-08-17 10:35:00	0	1	2019-09-01				bile duct cancer	1	0	0	2	3	5805	1	1	1	1	1		1	1			18	18	21			1	1	1	1	0	0	1	1	0	0	1.08	73	2	0	0	0	0
434	510	2	82	2019-08-19 07:55:00	1	1	2020-05-19				MI	2	0	0	2	3	3401	1	1	1	1	1		1	1			15	15	21			1	1	1	1	0	0	0	0	0	0	1.35	31	3	0	0	0	0
435	511	1	67	2019-07-30 10:06:00	0	1	2019-09-09				MI	1	0	0	2	2	3085	1	1	1	1	1		1	1			17	17	21			1	1	1	0	0	0	1	1	1	1	2.07	32	3	0	0	1	0
435	512	1	67	2019-08-15 12:02:00	0	1	2019-09-09				MI	3	0	0	2	2	9579	1	1	1	1	2		2	2			17	17	23			1	2	2	0	0	0	1	1	1	1	2.07	32	3	0	0	1	0
435	513	1	67	2019-08-22 18:20:00	0	1	2019-09-09				MI	3	0	0	2	2	335	1	1			1		1	1			15	15	21			1	2	2	1	1	0	1	1	1	1	2.07	32	3	0	0	1	0
435	514	1	67	2019-08-23	0	1	2019-09-09				MI	1	0	0	2	2	285	1	1	1	1	1		1	1			15	15	21			1	2	2	1	1	0	1	1	1	1	2.07	32	3	0	0	1	0
436	515	1	56	2019-08-29 10:00:00	1	0		20/08/02 ACS입원중				2	1	30	2	3	33409	1	1	1	1	1		1	1			17	17	21			1	2	2	1	0	0	1	0	0	0	2.17	32	3	0	0	0	0
437	516	1	56	2019-09-10 09:03:00	1	0		2020-06-09				2	1	30	2	3	3434	1	1	1	1	2	1	5	1			15/15	15	21			2	2	2	1	1	0	1	0	0	1	1.01	77	2	0	0	0	0
438	517	1	54	2019-09-13 02:58:00	1	0		2020-04-20				2	1	18	2	3	5002	1	1	1	1	1		1	1			15	15	21			1	1	1	0	0	0	0	1	0	0	1.07	72	2	0	0	0	0
439	518	2	34	2019-09-14 08:48:00	1	0		2020-06-30				3	0	0	3	2	26094	1->VVA	1	1	1	2		2	1		3	15	15	23/17			2	2	2	0	0	0	1	0	1	0	1.01	63	2	0	0	0	0
440	519	1	73	2019-09-17 21:33:00	1	1	2020-05-21					3	1	20	2	2	232	1	1	1	1	2		2	2			15	15	21			1	2	2	0	0	0	1	1	0	0	1.03	71	2	0	0	1	0
440	520	1	73	2019-09-18 04:57:00	1	1	2020-05-21					2	0	0	1	1	3543	1	1	1	1	2		2	2			15	15	21			1	2	2	0	0	0	1	1	0	0	1.03	71	2	0	0	1	0
441	521	1	80	2019-10-01 00:21:00	1	1	2020-01-05					2	1	23	2	3	2339	1	1	1	1	2		2	2			15	15	21			1	1	1	0	0	0	0	0	1	1	1.23	57	3	0	0	0	0
442	522	1	69	2019-10-03 21:58:00	1	0		2020-02-24				2	1	24	2	3	4986	1	1	1	1	1		1	1			15	15	21			1	1	1	0	0	0	0	0	0	0	0.9	84	2	0	0	1	0
443	523	1	63	2019-10-06 10:18:00	1	0		2020-06-25				2	0	0	1	1	11880	1	1	1	1	1		1	1			17	17	21			1	1	1	0	0	0	0	0	1	0	2.03	33	3	0	0	0	0
444	524	1	68	2019-10-08 13:32:00	1	1	2019-11-18				bronchus obstruction	2	0	0	3	2	516	2	2	1	1				2	1				25/21	25	21			1	0	0	0	0	0	0	0	0.89	85	2	0	0	0	0
445	525	2	80	2019-10-12 19:23:00	0	1	2019-12-01				AV stenosis	3	1	2	2	3	259	1	1	1	1	1		1	1			15	15	21			1	2	2	0	0	0	1	0	1	0	1.53	33	3	1	0	1	0
445	526	2	80	2019-10-13 01:34:00	0	1	2019-12-01				AV stenosis	1	0	0	1	1	71135	1	1	1	1	1		1	2			15	15	21			2	1	1	0	0	0	1	0	1	0	1.53	33	3	1	0	1	0
446	527	1	69	2019-10-14 09:03:00	1	0		2020-05-18				2	1	18	2	3	8877	1	1	1	1	1		1	1			15	15	21			1	1	1	1	0	0	1	0	0	0	0.95	79	2	0	0	0	0
447	528	1	47	2019-10-14 23:47:00	1	0		20/008/02현재까지입원중				1	1	17	1	1	6881	1	1	1	1	1		1	1			17	17	23			1	2	2	0	1	0	1	0	1	0	0.89	>90	1	0	0	0	0
447	529	1	47	2019-10-21 12:27:00	1	0		20/008/02현재까지입원중				1	0	0	2	2	14038	1>2	1	1	1	2		2	2	1		17	17	23/21			1	1	1	0	0	0	1	0	1	0	0.89	>90	1	0	0	0	0
447	530	1	47	2019-11-01	1	0		20/008/02현재까지입원중				1	0	0	2	2	10043	1>2	1	1	1	1		1	2	1		19	19	25/21			2	1	1	1	0	0	1	0	1	0	0.89	>90	1	0	0	0	0
448	531	2	58	2019-10-17 12:45:00	1	0		2020-06-11				2	0	0	3	2	1240	2	2	1	1				2	1				23/21	23	21			1	0	0	0	0	0	1	0	0.77	77	2	0	0	0	0
449	532	1	38	2019-10-22 14:50:00	1	0		20/06/30 PLM입원중				3	1	2	3	2	24364	2	2	1	1				2	1				22/19	22	19			2	0	0	0	0	1	0	0	0.92	>90	1	0	0	0	0
450	533	1	46	2019-10-23 06:34:00	1	0		2019-11-29				2	0	0	2	3	16496	1>3>2	1	1	1	1		1	2	1		16	16	22/19			2	1	1	0	0	0	1	1	0	0	1.24	63	2	0	0	0	0
451	534	1	62	2019-11-06 04:55:00	1	0		2020-06-30				2	1	41	2	3	20845	1>3>2	1	1	1	1		1	1	2		15	15	21/21			1	1	1	0	0	0	1	0	0	0	1.08	69	2	0	0	0	0
452	535	2	48	2019-11-08 12:03:00	1	0		2020-06-29				3	1	27	2	2	10283	1	1	1	1	2		2	1			15	15	21			2	2	2	1	1	0	1	0	0	0	0.4	>90	1	0	0	0	0
453	536	1	57	2019-11-11 17:49:00	1	0		2020-06-22				2	0	0	2	2	3971	1	1	1	1	2		2	2			17	17	23			1	1	1	1	0	0	1	1	0	0	0.96	81	2	0	0	0	0
454	537	2	61	2019-11-12 16:52:00	1	0		2020-07-03				2	0	0	3	2	5888	2	2	1	1				2	1				21/21	21	21			1	0	0	0	1	0	1	0	0.61	>90	1	1	0	1	0
455	538	1	69	2019-11-22 00:38:00	0	1	2020-02-01				leg embolism	1	0	0	2	1	7862	1	1	1	1	1		1	2			17	17	21			2	1	1	1	0	0	1	1	0	0	1.87	36	3	0	0	0	0
456	539	2	50	2019-11-30 08:45:00	1	0		2020-06-24				2	0	0	2	2	3040	1	1	1	1	1		1	2			15	15	19			2	1	1	1	0	0	0	0	0	0	0.71	87	2	0	0	0	0
457	540	1	68	2019-11-30 18:53:00	1	0		2020-06-17				3	0	0	2	3	7261	1	1	1	1	1		1	2			17	17	23			2	2	2	1	0	0	0	0	0	0	1.11	66	2	0	0	1	0
458	541	1	68	2019-11-30 19:27:00	1	0		2020-05-01				2	0	0	2	3	14311	1	1	1	1	2		2	2			15	15	21			1	1	1	1	0	0	1	0	0	1	1.89	36	3	0	0	1	0
459	542	1	70	2019-12-02 21:40:00	0	1	2020-02-02				septic shock	3	0	0	2	2	47135	1	1	1	1	2		2	1			17	17	23			2	2	2	1	0	0	1	0	0	0	1.97	34	3	0	0	0	0
460	543	1	72	2019-12-01 10:47:00	1	0		2020-04-13				2	0	0	2	3	1415	1	1	1	1	1		1	1			15	15	17			1	1	1	1	0	0	0	0	1	1	2.17	30	3	1	0	1	0
461	544	2	73	2019-12-06 14:20:00	1	0		2020-06-19				2	0	0	3	2	8680	2	2	1	1				1	3				21/17	21	17			1	0	0	0	0	0	0	0	0.58	>90	1	0	0	0	0
462	545	1	74	2019-12-07 23:52:00	1	0		2020-06-01				2	0	0	2	3	8129	1	1	1	1	2		2	1			17	17	21			2	1	1	1	1	0	1	0	1	1	4.26	14	5	1	0	1	1
463	546	2	44	2019-12-11 19:33:00	1	0		2020-06-26				2	0	0	2	2	17127	1>3>2	1	1	1	1		1	1	3		15	15	21/15			1	1	1	1	0	0	1	0	0	1	0.53	>90	1	0	1	0	0
464	547	1	69	2019-12-14 01:11:00	1	0		2020-05-18				2	0	0	2	3	3523	1	1	1	1	1		1	2			15	15	17			2	1	1	0	0	0	0	0	1	1	1.02	72	2	0	1	1	1
465	548	2	72	2019-12-15 18:26:00	1	0		2020-05-19				2	1	21	2	2	4054	1	1	1	1	1		1	1			15	15	21			1	1	1	1	0	0	0	0	1	0	1.01	54	3	0	0	0	0
466	549	2	54	2019-12-17 11:59:00	0	1	2020-03-10				septic shock	3	0	0	2	3	28796	1>3	1	1	1	1		1	1	1		15	15	21/21			1	2	2	1	0	0	1	0	0	0	1.04	55	3	0	0	0	0
467	550	1	61	2019-12-17 17:19:00	1	0		2020-06-25				3	0	0	3	3	3151	2	2	1	1				1	3				23/17	23	17			2	0	0	0	0	1	0	0	0.75	>90	1	0	0	0	0
468	551	1	77	2019-12-18 15:57:00	1	0		20/07/04현재ST입원중				2	1	28	2	3	5780	1	1	1	1	1		1	1			15	15	21			1	1	1	0	0	0	1	0	0	0	0.91	60	2	0	0	0	0
469	552	2	67	2019-12-20 13:22:00	1	0		2020-05-19				2	0	0	3	2	13198	2	2	1	1				2	1				23/21	23	21			1	0	0	0	0	0	0	0	2.05	24	4	0	0	0	0
470	553	1	51	2019-12-21 13:09:00	1	0		2020-06-30				2	0	0	2	3	14466	1	1	1	1	2		2	2			15	15	21			1	1	1	1	0	0	1	0	0	0	8.81	6	5	1	0	0	0
471	554	1	54	2019-12-23 23:04:00	1	0		2020-02-03				2	1	22	2	3	3596	1	1	1	1	1		1	1			15	15	21			1	1	1	1	0	0	0	1	0	0	0.89	89	2	0	0	1	0
472	555	1	70	2019-12-21 02:18:00	1	1	2020-06-15					2	1	38	2	3	5915	1	1	1	1	1		1	2			15	15	21			2	1	1	1	0	0	1	1	1	1	1.38	51	3	0	0	1	0
472	556	1	70	2019-12-26	1	1	2020-06-15					2	1	3	2	2	7887	1	1	1	1	1		1	1			15	15	21			1	1	1	0	0	0	1	1	1	1	1.38	51	3	0	0	1	0
473	557	1	48	2015-01-10	0	1	2015-05-01				pneumonia	4	0	0	3	2	158742	2	2						2	3				24/17	24	17			1	0	0	0	1	0	0	0	0.61	>90	1	0	0	0	0
474	558	1	44	2015-01-27	0	1	2015-02-01				MI	4	0	0	2	2	3603	1	1			2		2	1			15	15	24			2	1	1	0	0	0	1	0	0	0	1.19	66	2	0	0	0	0
475	559	2	34	2015-02-06	0	1	2015-02-07				PTE	4	1	57	4	3	440	1	1			1		1	2			17	17	25			2	1	1	0	0	0	1	0	0	1	1.14	55	3	0	0	0	0
476	560	1	56	2015-02-12	0	1	2015-02-15				MI	4	1	44	2	3	4218	1	1			1		1	2			17	17	21			2	1	1	0	0	0	0	1	0	1	0.85	>90	1	0	0	1	0
477	561	1	69	2015-03-17	0	1	2015-03-18				MI	0	0	0	2	2	1673	1	1			1		1	1			17	17	25			1	1	1	0	0	0	0	1	1	1	1.08	68	2	0	0	0	0
478	562	2	59	2015-03-27	0	1	2015-04-28				pneumonia	0	0	0	3	2	45432	2	2						2	1				25/19	25	19			1	0	0	0	1	0	1	0	2.89	17	4	0	0	0	0
479	563	1	60	2015-03-31	0	1	2015-03-31				pneumonia	4	1	18	3	2	365	3	1			2		2	3	2		17	17	25/17			2	1	1	1	0	0	0	0	0	0	0.47	>90	1	0	0	0	0
480	564	1	72	2015-03-31	0	1	2015-04-02				TR	0	0	0	1	2	3682	1	1			1		1	1			17	17	24			1	1	1	0	0	0	1	0	1	1	0.95	78	2	0	0	1	0
481	565	1	66	2015-04-11	0	1	2015-04-12				MI	4	1	78	2	3	254	1	1			2		2	1			17	17	25			2	1	1	0	0	0	0	1	1	1	0.77	>90	1	0	0	0	0
482	566	1	53	2015-04-29	0	1	2015-05-13				pneumonia	4	1	26	1	1	19320	1	1			2		2	1			17	17	24			2	1	1	0	0	0	1	0	0	0	1.3	58	3	0	0	0	0
483	567	2	57	2015-05-03	0	1	2015-05-03				myocarditis	0	1	30	2	1	185	1	1			1		1	1			15	15	21			1	1	1	0	0	0	0	0	0	1	0.93	62	2	0	0	0	0
484	568	1	47	2015-05-09	0	1	2015-05-10				HF	4	1	5	2	2	403	1	1			1		1	1			18	18	25			1	1	1	0	0	0	1	1	1	0	1.37	56	3	0	0	0	0
485	569	1	78	2015-05-10	0	1	2015-05-11				AS	0	1	50	2	2	911	1	1			1		1	1			17	17	24			1	1	1	0	0	0	1	1	1	1	1.22	57	3	0	0	1	0
486	570	1	56	2015-05-16	0	1	2015-05-21				endocarditis	4	0	0	1	1	7101	1	1			2		2	1			15	15	25			2	1	1	0	0	0	1	1	0	0	0.84	>90	1	0	0	0	0
487	571	1	62	2015-05-20	0	1	2015-05-31				metabolic acidosis	0	0	0	2	2	15964	1->3->2	1			1		1	2	3		15	15	24/20			2	1	1	1	0	0	1	1	1	1	1.07	70	2	0	0	0	0
488	572	1	70	2015-05-30	0	1	2015-06-10				VT	0	0	0	2	2	15367	1	1			1		1	1			15	15	21			1	1	1	0	0	0	1	0	1	0	0.7	>90	1	0	0	0	0
489	573	2	66	2015-06-02	0	1	2015-06-10				ASD	0	1	4	1	1	12467	1	1			1		1	1			15	15	24			1	1	1	0	0	0	1	0	1	0	1.07	51	3	0	0	0	0
490	574	1	65	2015-06-11	0	1	2015-06-11				Acute RV failure	0	1	39	2	2	136	1	1			1		1	1			17	17	25			1	1	1	0	0	0	0	1	1	0	0.82	>90	1	0	0	0	0
491	575	1	57	2015-06-17	0	1	2015-06-18				TR	4	0	0	2	2	268	1->3	1			2		2	1	3		15	15	21/18			2	1	1	0	0	0	1	1	1	0	0.89	88	2	0	0	0	0
492	576	2	40	2015-06-27	0	1	2015-06-29				LC	4	1	31	2	3	282	1	1			1		1	1			15	15	21			1	1	1	0	0	0	0	1	0	0	1.04	59	3	0	0	0	0
493	577	1	68	2015-07-01	0	1	2015-07-21				pneumonia	0	0	0	2	2	29043	1	1			1		1	2			17	17	25			2	1	1	0	0	0	1	0	1	1	1.24	58	3	0	0	1	0
494	578	1	58	2015-07-20	0	1	2015-07-21				MI	0	1	60	2	2	1700	1	1			2		2	1			17	17	25			2	1	1	0	0	0	1	1	0	0	0.87	>90	1	0	0	0	0
495	579	1	65	2015-07-20	0	1	2015-07-23				AF	4	1	40	2	2	6069	1	1			1		1	1			17	17	21			1	1	1	0	0	0	1	0	1	1	4.07	15	4	1	0	1	0
496	580	1	67	2015-07-25	0	1	2015-07-26				MI	4	0	0	3	2	1755	2	2						2	1				21/17	21	17			1	0	0	0	1	0	1	1	4.06	15	4	1	0	1	0
497	581	2	50	2015-08-04	0	1	2015-08-06				MI	4	1	60	2	2	3598	1	1			1		1	1			15	15	21			1	1	1	0	0	0	1	0	0	0	1.31	43	3	0	0	1	0
498	582	1	67	2015-08-13	0	1	2015-08-13				MI	4	1	41	2	3	979	1	1			1		1	1			15	15	21			1	1	1	0	0	0	0	1	1	1	1.06	70	2	0	0	1	0
499	583	1	56	2015-08-24	0	1	2015-09-27				ILD	0	0	0	3	2	48043	2	2						1	3				25/18	25	18			1	0	0	0	0	0	0	0	0.83	>90	1	0	0	0	0
500	584	1	54	2015-08-25	0	1	2016-01-28				gastric ca.	1	1	30	2	1	342	1	1			2		2	2			15	15	21			1	1	1	1	0	0	1	1	0	0	1.04	74	2	0	0	0	0
501	585	2	33	2015-08-31	0	1	2015-09-01				amniotic embolism	0	1	27	2	3	651	1	1			1		1	2			15	15	21			2	1	1	0	0	0	0	0	0	0	0.84	78	2	0	0	0	0
502	586	2	54	2015-09-29	0	1	2015-09-30				pneumonia	4	1	42	2	2	185	1	1			1		1	1			15	15	21			1	1	1	0	0	0	1	0	0	0	0.62	>90	1	0	0	0	0
503	587	2	68	2015-10-09	0	1	2015-10-10				AR, MR, AF	4	0	0	2	2	1115	1	1			2		2	2			15	15	21			1	1	1	0	0	0	1	0	1	1	0.64	>90	1	0	0	0	0
504	588	2	64	2015-10-11	0	1	2015-10-15				pneumonia	4	1	21	3	2	5845	1	1			2		2	1			15	15	21			2	1	1	0	0	0	1	0	1	0	0.67	89	2	0	0	0	0
505	589	1	67	2015-10-19	0	1	2015-10-28				MI	4	1	6	2	2	15159	1	1			2		2	2			17	17	21			1	1	1	0	0	0	1	0	1	1	7.95	10	5	1	0	1	0
506	590	2	77	2015-10-30	0	1	2015-11-06				HCMP	0	0	0	1	1	9972	1->3	1			1		1	1	3		15	15	21/18			1	1	1	1	0	0	1	0	0	0	0.82	68	2	0	0	0	0
507	591	2	50	2015-11-09	0	1	2016-01-03				IPF	4	0	0	3	2	79335	2	2						1	2				22/19	22	19			1	0	0	0	0	0	0	0	0.62	>90	1	0	0	0	0
508	592	2	76	2015-11-16	0	1	2015-11-24				AS	0	0	0	1	1	11357	1	1			2		2	2			17	17	22			1	1	1	0	0	0	1	0	1	1	0.49	>90	1	0	0	0	0
509	593	2	70	2015-11-27	0	1	2015-12-01				MI	4	1	28	2	3	6248	1	1			2		2	2			15	15	21			1	1	1	0	0	0	1	0	1	0	0.6	>90	1	0	0	0	0
510	594	2	63	2015-12-01	0	1	2015-12-02				pneumonia	0	0	0	3	2	1255	1->3	1			2		2	2	1		15	15	21/19			1	1	1	0	0	0	1	0	1	0	0.73	81	2	0	0	0	0
511	595	2	73	2015-12-08	0	1	2015-12-10				MI	4	1	15	2	2	2704	1	1			1		1	1			15	15	21			1	1	1	1	0	0	0	0	1	0	0.67	86	2	0	0	1	0
512	596	1	43	2015-12-13	0	1	2015-12-15				anaplastic anemia	0	1	2	2	2	4020	1	1			2	1	2	2			16/15	16	24			1	1	1	0	0	0	1	1	0	0	0.7	>90	1	0	0	0	0
513	597	1	62	2015-12-21	0	1	2015-12-22				prostate ca.	4	1	52	2	3	319	1	1			1		1	2			17	17	21			2	1	1	0	0	0	0	0	1	0	1.24	59	3	0	0	0	0
514	598	1	64	2015-12-27	0	1	2015-12-28				prostate ca.	0	1	42	2	3	1326	1	1			1		1	2			17	17	21			2	1	1	0	0	0	1	1	1	1	1.19	62	2	0	0	0	0
515	599	1	61	2015-04-19	0	1	2015-04-21				MI	4	1	70	2	2	2943	1	1			2		2	1			19	19	24			2	1	1	0	0	0	1	1	0	0	0.73	>90	1	0	0	0	0
516	600	1	63	2015-04-26	0	1	2015-04-26				IMH rupture	0	1	30	2	1	192	1	1			1		1	1			17	17	25			1	1	1	0	0	0	0	0	0	0	0.9	85	2	0	0	0	0
517	601	2	51	2015-05-15	0	1	2015-05-21				lung ca.	4	1	55	3	2	7925	3	1			1		1	1	3		15	15	25/18			1	1	1	0	0	0	0	0	0	0	0.57	>90	1	0	0	0	0
518	602	2	77	2015-05-29	0	1	2015-06-04				MI	4	0	0	2	3	8534	1	1			1		1	2			15	15	21			1	1	1	0	1	0	0	0	0	0	1.45	35	3	0	0	0	0
519	603	1	54	2015-09-12	0	1	2015-09-15				CVA	1	1	27	2	2	4340	1	1			1		1	2			15	15	21			1	1	1	0	0	0	1	0	1	1	8.71	6	5	1	0	1	0
520	604	1	58	2016-01-04	0	1	2016-01-08				MI	0	1	47	2	3	6060	1	1			2		2	1			15	15	21			2	1	1	0	0	0	0	0	0	0	1.26	59	3	0	0	1	0
521	605	1	49	2016-01-18	0	1	2016-01-30				pneumonia	0	0	0	3	2	18015	2	2						1	3				25/18	25	18			1	0	0	0	1	1	0	0	0.52	>90	1	0	0	0	0
522	606	1	60	2016-01-18	0	1	2016-01-20				MI	4	1	38	2	3	1987	1	1			1		1	2			15	15	21			2	1	1	0	0	0	0	0	0	0	1.04	73	2	0	0	0	0
523	607	1	73	2016-01-20	0	1	2016-01-23				Asc.aortic aneurysm	4	0	0	2	2	3453	1	1			1		1	2			17	17	25			2	1	1	0	0	0	1	0	1	0	1.35	52	3	0	0	1	0
524	608	1	59	2016-01-21	0	1	2016-01-29				myocarditis	4	1	7	2	2	6468	1	1			1		1	1			15	15	21			1	1	1	0	1	0	1	1	0	0	1.15	65	2	0	0	0	0
525	609	1	20	2016-02-02	0	1	2016-02-10				PTE	4	1	28	2	3	11270	1	1			1		1	1			18	18	25			1	1	1	0	0	0	1	1	0	0	1.01	>90	1	0	0	0	0
526	610	2	65	2016-02-11	0	1	2016-03-24				pneumonia	0	0	0	3	2	60722	2	2						2	3				21/18	21	18			1	0	0	0	1	0	1	0	1.44	37	3	0	0	0	0
527	611	2	58	2016-02-23	0	1	2016-02-24				TR	4	0	0	2	2	1856	1	1			1		1	1			15	15	22			1	1	1	0	0	0	1	0	1	0	1.18	47	3	0	0	1	0
528	612	2	58	2016-03-08	0	1	2016-03-20				ILD	4	0	0	3	2	16180	2->3	1			2		2	1	3		15	15	24/18			2	1	1	0	0	0	1	0	1	0	0.41	>90	1	0	0	0	0
529	613	2	64	2016-03-26	0	1	2016-04-09				IPF	4	0	0	3	2	20950	2	2						1	3				21/18	21	18			1	0	0	0	0	0	0	0	0.59	>90	1	0	0	0	0
530	614	2	75	2016-03-29	0	1	2016-03-31				MI	4	0	0	2	2	1625	1	1			1		1	1			15	15	20			1	1	1	0	0	0	0	0	1	1	3.79	12	5	1	0	1	0
531	615	2	37	2016-04-08	0	1	2016-04-09				pneumonia	4	0	0	3	2	550	1	1			1		1	1			15	15	20			1	1	1	0	0	0	1	0	0	0	2.2	25	4	0	0	0	0
532	616	1	72	2016-04-18	0	1	2016-04-22				septic shock	0	0	0	2	2	4793	3	1			2		2	1	3		15	15	22/18			2	1	1	0	0	0	0	0	1	1	3.81	16	4	1	0	1	0
533	617	1	60	2016-04-19	0	1	2016-04-22				Asc.aortic aneurysm	4	1	5	1	1	7019	1	1			1	2	1	1			17/15	17	24			1	1	1	0	0	0	1	1	1	0	1.15	65	2	0	0	0	0
534	618	1	48	2016-04-22	0	1	2016-05-21				HF	4	0	0	2	2	42204	3	1			2		2	2	3		15	15	24/17			1	1	1	0	0	0	1	1	1	0	1.32	58	3	0	0	0	0
535	619	2	22	2016-04-25	0	1	2016-05-01				aplastic anemia	4	0	0	2	2	8693	1->3	1			1		1	2	3		15	15	20/15			2	1	1	0	0	0	1	1	0	0	0.47	>90	1	0	0	0	0
536	620	1	42	2016-05-16	0	1	2016-05-16				LC	0	1	17	2	2	726	3	1			1		1	2	3		17	17	22/17			2	1	1	0	0	0	1	1	0	0	0.55	>90	1	0	0	0	0
537	621	2	77	2016-05-28	0	1	2016-06-13				Asc.aortic aneurysm	0	0	0	2	2	23470	1->3	1			2		2	1	3		15	15	20/16			2	1	1	0	0	0	1	0	0	0	1.15	46	3	0	0	0	0
538	622	1	77	2016-06-07	0	1	2016-06-18				MI	0	0	0	2	2	15932	1	1			1		1	1			15	15	24			1	1	1	0	0	0	1	0	1	0	1.61	42	3	0	1	0	0
539	623	1	64	2016-06-08	0	1	2016-06-09				pneumonia	4	1	15	2	2	1225	1	1			1		1	2			15	15	21			2	1	1	0	0	0	1	0	0	1	1.52	46	3	0	0	0	0
540	624	1	53	2016-06-14	0	1	2016-06-14				MI	4	1	35	2	3	263	1	1			1		1	2			15	15	20			2	1	1	0	0	0	0	0	0	0	1.29	58	3	0	0	0	0
541	625	1	52	2016-06-21	0	1	2016-06-25				DCMP	4	0	0	2	2	6501	1	1			2		2	1			17	17	22			2	1	1	0	0	0	1	0	0	0	1.2	64	2	0	0	0	0
542	626	1	81	2016-06-21	0	1	2016-06-21				Asc.aortic aneurysm	4	0	0	1	1	327	1	1			1		1	1			17	17	22			1	1	1	0	0	0	0	0	1	1	3.61	16	4	1	0	1	0
543	627	1	75	2016-07-01	0	1	2016-07-02				MI	4	1	4	2	2	1168	1	1			1		1	2			15	15	22			2	1	1	0	0	0	1	1	1	1	1.35	52	3	0	0	1	0
544	628	1	68	2016-07-05	0	1	2016-07-05				ICMP	4	0	0	2	2	351	1	1			1		1	1			17	17	22			1	1	1	0	0	0	1	0	1	1	1.21	60	2	0	0	1	0
545	629	2	74	2016-07-06	0	1	2016-07-06				PTE	0	1	44	4	2	61	1	1			2		2	2			15	15	22			1	1	1	0	0	0	0	0	1	1	0.94	58	3	0	0	0	0
546	630	2	69	2016-07-12	0	1	2016-07-12				MS	0	1	3	1	2	217	1	1			2		2	1			15	15	22			2	1	1	0	0	0	0	0	1	1	0.68	86	2	0	0	0	0
547	631	2	54	2016-07-13	0	1	2016-07-13				LC	0	0	0	2	2	1031	1	1			1		1	1			15	15	22			1	1	1	0	0	0	1	0	0	0	0.63	>90	1	0	0	0	0
548	632	1	67	2016-07-28	0	1	2016-08-29				MI	0	1	18	2	2	40238	1->3	1			1		1	2	3		15	15	20/17			2	1	1	0	0	0	1	1	0	0	0.82	>90	1	0	0	1	0
549	633	2	58	2016-08-08	0	1	2016-08-12				PTE	0	0	0	1	1	5684	1	1			1		1	1			17	17	22			1	1	1	0	0	0	1	0	0	0	0.98	58	3	0	0	0	0
550	634	2	60	2016-08-16	0	1	2016-10-03				HCMP	0	0	0	2	2	69160	1	1			1	2	1	1			15/15	15	20			1	1	1	0	0	0	1	0	0	0	0.81	72	2	0	0	0	0
551	635	2	53	2016-08-22	0	1	2016-09-22				MS	4	0	0	1	1	44353	1->3	1			1	3	5	2	3		17/22	22	20/17			2	1	1	0	0	0	1	0	0	0	0.84	71	2	0	0	0	0
552	636	1	67	2016-08-23	0	1	2016-08-26				pneumonia	4	0	0	3	2	3290	3	1			2		2	1	1		17	17	24/21			2	1	1	0	0	0	1	0	1	1	0.29	29	4	0	0	0	0
553	637	2	70	2016-08-23	0	1	2016-08-29				MI	0	0	0	2	2	8736	1	1			1		1	1			15	15	20			1	1	1	0	0	0	1	0	0	0	1.07	51	3	0	0	0	0
554	638	2	80	2016-08-30	0	1	2016-08-31				AS	0	0	0	1	1	1026	1	1			1		1	1			17	17	22			1	1	1	0	0	0	0	0	1	0	0.84	65	2	0	0	1	0
555	639	2	55	2016-09-20	0	1	2016-09-21				anaphylactic shock	4	1	52	2	3	806	1	1			1		1	1			16	16	22			1	1	1	0	0	0	1	0	0	0	0.86	69	2	0	0	0	0
556	640	1	58	2016-09-23	0	1	2016-09-27				AF	0	1	26	2	3	5699	1	1			1		1	1			15	15	20			1	1	1	0	0	0	1	1	0	0	1.64	42	3	0	0	0	0
557	641	1	47	2016-09-25	0	1	2016-09-25				cardiac tamponade	4	1	120	2	2	106	1	1			1		1	1			15	15	22			1	1	1	0	0	0	1	1	0	0	0.77	>90	1	0	0	0	0
558	642	2	60	2016-09-26	0	1	2016-10-18				AS	4	0	0	1	1	31347	1	1			1		1	1			15	15	20			1	1	1	0	0	0	1	0	1	0	0.82	71	2	0	0	0	0
559	643	1	60	2016-09-30	0	1	2016-10-02				aortic dissection	0	0	0	2	2	3002	2->3	1			1		1	2	1		17	17	22/18			2	1	1	0	0	0	1	1	1	0	1.4	52	3	0	0	0	0
560	644	1	56	2016-10-03	0	1	2016-10-07				SCMP	0	1	9	2	2	6115	1	1			1		1	1			17	17	24			1	1	1	1	0	0	1	0	0	0	1.34	55	3	0	0	0	0
561	645	2	52	2016-10-03	0	1	2016-10-06				pneumonia	0	0	0	3	2	4803	2->3	1			1		1	1	3		17	17	22/17			1	1	1	1	0	0	1	0	0	0	0.81	74	2	0	0	0	0
562	646	1	73	2016-10-16	0	1	2016-10-18				pneumonia	0	0	0	2	2	2136	1	1			1		1	2			17	17	20			2	1	1	0	0	0	1	0	0	1	1.08	67	2	0	1	0	0
563	647	2	34	2016-10-17	0	1	2016-10-22				HF	4	1	6	2	2	6545	1	1			1		1	1			15	15	20			1	1	1	0	0	0	1	0	1	0	1.33	46	3	0	0	0	0
564	648	1	64	2016-10-19	0	1	2016-10-19				pneumonia	0	0	0	2	2	450	1	1			2		2	2			15	15	20			1	1	1	0	0	0	1	0	1	0	1.49	47	3	0	0	1	0
565	649	1	35	2016-10-21	0	1	2016-10-21				seizure	0	1	120	2	3	86	1	1			1		1	1			15	15	18			1	1	1	0	0	0	0	1	0	0	0.84	>90	1	0	0	0	0
566	650	2	56	2016-11-18	0	1	2016-12-06				DCMP	0	0	0	2	2	25341	1	1			1		1	1			15	15	20			1	1	1	0	0	0	1	0	0	0	1.26	44	3	0	0	0	0
567	651	1	57	2016-11-21	0	1	2016-11-22				pneumonia	0	0	0	2	2	1022	3	1			1		1	1	2		15	15	20/18			1	1	1	0	0	0	1	1	0	1	2.8	23	4	0	0	0	0
568	652	1	75	2016-11-30	0	1	2016-12-01				AF	0	1	41	2	2	1681	1	1			2		2	2			15	15	20			1	1	1	0	0	0	1	0	0	0	1.27	55	3	0	1	1	0
569	653	1	73	2016-12-07	0	1	2016-12-07				MI	4	1	30	2	3	470	1	1			1		1	1			15	15	22			1	1	1	0	0	0	0	0	1	0	0.93	80	2	0	0	1	0
570	654	1	65	2016-12-08	0	1	2016-12-09				MI	4	1	11	2	3	1612	1	1			2		2	2			15	15	22			1	1	1	0	0	0	1	1	1	0	9	6	5	1	0	0	0
571	655	2	34	2016-12-15	0	1	2016-12-18				DCMP	0	1	27	2	3	4463	1	1			1	2	1	1			15/17	15	20			1	1	1	0	0	0	1	1	1	0	0.67	>90	1	0	0	0	0
572	656	1	79	2016-12-17	0	1	2016-12-21				aortic dissection	0	1	30	2	2	4471	1	1			1		1	2			17	17	24			2	1	1	0	0	0	1	0	1	1	2.25	28	4	0	0	0	0
573	657	1	59	2016-12-18	0	1	2017-01-08				DCMP	4	0	0	2	2	29506	1	1			1		1	1			15	15	20			1	1	1	1	1	0	1	1	1	0	1.64	43	3	0	0	0	0
574	658	1	73	2016-12-24	0	1	2016-12-26				MI	0	1	15	2	3	2352	1	1			1		1	1			15	15	22			1	1	1	1	0	0	1	0	1	0	1.05	69	2	0	0	1	0
575	659	1	81	2016-12-27	0	1	2016-12-29				AS	0	1	42	2	1	2217	1	1			2		2	2			15	15	23			1	1	1	0	0	0	0	0	0	0	0.75	>90	1	0	0	0	0
576	660	2	58	2017-01-03 11:34:00	0	1	2017-01-11				pneumonia	0	0	0	3	2	10940	1	1			2		2	1			15	15	23			2	1	1	0	0	0	0	0	0	0	0.75	79	2	0	0	0	0
577	661	1	78	2017-01-05 22:10:00	0	1	2017-01-06				AS	0	0	0	2	2	730	1	1			1		1	2			15	15	22			2	1	1	0	0	0	1	0	1	1	2.66	23	4	1	1	0	0
578	662	1	74	2017-01-12 14:28:00	0	1	2017-01-24				lung ca.	4	1	24	3	2	17599	3->2	1			1		1	2	3		15	15	20/17			2	1	1	0	0	0	1	0	0	0	0.91	81	2	0	0	0	0
579	663	2	47	2017-01-13	0	1	2017-01-14				MR	4	0	0	1	1	95	1	1			1		1	1			15	15	22			1	1	1	0	1	0	0	0	0	0	0.71	88	2	0	0	0	0
580	664	1	57	2017-01-16 14:36:00	0	1	2017-03-17				IPF	4	1	11	3	3	86459	3->2->3	1			2	1	5	2	1		15/15	15	22/22			1	1	1	0	0	0	1	1	1	1	1	77	2	0	0	0	0
581	665	1	70	2017-01-27 08:20:00	0	1	2017-01-30				MI	4	1	32	2	3	4070	1	1			2		2	2			15	15	21			1	1	1	0	1	0	1	0	1	1	0.92	81	2	0	0	0	0
582	666	1	75	2017-01-27 14:14:00	0	1	2017-01-27				lung ca.	4	0	0	2	2	495	1	1			1		1	2			17	17	22			2	1	1	0	0	0	1	1	1	1	4.66	12	5	1	1	0	0
583	667	2	46	2017-02-01 18:10:00	0	1	2017-02-13				PTE	1	1	15	4	2	2475	1	1			2	1	2	1			15/15	15	20			2	1	1	0	0	0	1	0	0	0	0.72	87	2	0	0	0	0
584	668	2	83	2017-02-07 16:35:00	0	1	2017-03-14				DCMP	0	0	0	2	2	49568	1	1			1		1	1			15	15	21			1	2	2	0	0	0	1	0	1	1	1.89	25	4	0	0	0	0
585	669	1	74	2017-02-09 14:20:00	0	1	2017-02-11				MI	4	0	0	2	3	2715	1	1			1		1	1			15	15	21			1	1	1	0	0	0	1	0	1	0	1.33	53	3	0	0	0	0
586	670	1	58	2017-02-11 17:35:00	0	1	2017-02-28				pneumonia	0	0	0	3	2	24098	2	2						1	3				22/17	22	17			1	0	0	0	0	0	0	0	0.9	87	2	0	0	0	0
587	671	1	45	2017-02-20 22:00:00	0	1	2017-02-21				ICH	4	1	21	2	3	965	1	1			1		1	1			17	17	23			1	1	1	0	0	0	1	1	0	0	6.6	9	5	1	0	0	0
588	672	2	69	2017-02-21 13:23:00	0	1	2017-02-22				thoracic aortic aneurysm	0	0	0	2	2	822	1	1			2		2	2			15	15	21			1	1	1	0	1	0	1	1	1	0	0.49	>90	1	0	0	1	0
589	673	1	56	2017-02-20	1	0		2018-09-28				2	1	4	2	3	1389	1	1			1		1	2			15	15	21			2	1	1	0	0	0	1	0	0	1	8.23	7	5	1	0	1	0
590	674	1	69	2017-02-23 07:12:00	0	1	2017-02-25				cardiac tamponade	4	0	0	1	2	2254	1	1			1		1	1			17	17	23			1	1	1	0	0	0	1	0	1	1	1.5	46	3	0	0	1	0
591	675	2	79	2017-03-07	0	1	2017-03-08				MR	0	0	0	2	2	33	1	1			1		1	2			15	15	21			2	1	1	0	0	0	0	0	1	1	0.46	>90	1	0	0	0	0
592	676	2	71	2017-03-14 16:33:00	0	1	2017-03-17				pneumonia	4	0	0	3	2	4077	2	2						2	1				23/19	23	19			1	0	0	0	1	0	1	1	4.68	9	5	1	0	0	0
593	677	1	73	2017-03-14	0	1	2017-03-15				MI	0	1	20	2	3	530	1	1			1		1	1			16	16	21			1	1	1	0	0	0	1	0	1	1	1.28	59	3	0	0	1	0
594	678	1	57	2017-04-05 06:00:00	0	1	2017-04-22				HF	0	1	45	2	3	24375	1	1			1		1	2			15	15	21			2	1	1	0	0	0	1	1	1	1	1.45	50	3	0	0	1	0
595	679	1	74	2017-04-06	0	1	2017-04-07				aortic dissection	0	0	0	1	1	57	1	1			2		2	2			18	18	24			1	1	1	0	0	0	0	1	1	0	2.14	30	3	0	0	0	0
596	680	1	55	2017-04-07 18:53:00	0	1	2017-04-17				DCMP	4	0	0	2	2	10346	1	1			2	1	2	2			15/15	15	21			1	1	1	0	0	0	1	0	0	0	4.14	15	4	0	0	0	0
597	681	1	82	2017-04-07 18:29:00	0	1	2017-04-21				MS	4	0	0	1	1	19738	1	1			1		1	1			15	15	21			1	1	1	0	0	0	1	0	1	0	0.97	70	2	0	0	0	0
598	682	2	78	2017-04-22 22:44:00	0	1	2017-05-01				AS	4	0	0	2	2	12149	1	1			2		2	2			14	14	19			1	1	1	1	0	0	0	0	0	0	0.71	80	2	0	0	0	0
599	683	1	68	2017-05-02 17:19:00	0	1	2017-05-05				MI	0	1	54	2	3	4376	1	1			1		1	1			15	15	21			1	1	1	0	0	0	0	1	1	1	2.02	33	3	0	1	0	0
600	684	2	50	2017-05-04 22:50:00	0	1	2017-05-05				endocarditis	4	1	10	2	2	361	1	1			1		1	2			15	15	21			2	1	1	0	0	0	1	1	1	0	1.06	55	3	0	0	0	0
601	685	1	61	2017-05-08 06:00:00	0	1	2017-05-21				DCMP	4	1	6	2	2	18501	1	1			1		1	2			17	17	23			2	1	1	1	0	0	1	0	0	0	1.33	58	3	0	0	0	0
602	686	1	60	2017-06-01 16:25:00	1	0		2020-09-16				2	1	23	2	3	125	1	1			1		1	1			15	15	21			1	1	1	0	1	0	0	1	1	0	1.25	59	3	0	0	1	0
603	687	2	84	2017-06-04 01:04:00	0	1	2017-06-04				MI	0	0	0	2	2	160	1	1			1		1	2			15	15	19			2	1	1	0	0	0	0	0	1	0	0.73	76	2	0	0	1	0
604	688	1	42	2017-06-04 05:40:00	0	1	2017-09-26				ILD	4	0	0	3	2	164601	2->3	1			1	3	1	2	3		15/22	15	25/17			2	1	1	0	0	0	1	0	0	0	0.8	>90	1	0	0	0	0
605	689	2	70	2017-06-04 07:05:00	0	1	2017-06-04				AS	4	0	0	2	2	803	1	1			1		1	1			17	17	23			1	1	1	1	0	0	1	0	1	1	1.2	44	3	0	1	1	0
606	690	1	67	2017-06-14 18:40:00	0	1	2017-06-24				ICMP	4	0	0	2	2	13735	1	1			1		1	1			17	17	21			1	1	1	1	0	0	1	0	1	1	1.7	40	3	0	1	1	0
607	691	1	62	2017-07-03 23:36:00	0	1	2017-09-08				MI	4	0	0	2	3	95434	1	1			2		2	2			15	15	23			1	1	1	0	0	0	1	1	1	0	4.18	15	4	0	0	0	0
608	692	1	72	2017-07-04 10:07:00	0	1	2017-07-04				AS	4	1	37	2	3	793	1	1			1		1	2			15	15	21			2	1	1	0	0	0	1	0	1	1	1.26	56	3	0	0	1	0
609	693	1	65	2017-07-10 05:53:00	0	1	2017-07-11				MI	4	1	60	2	3	2340	1	1			2		2	2			15	15	20			1	1	1	1	1	0	1	0	0	0	0.91	84	2	0	0	0	0
610	694	1	57	2017-07-24 15:56:00	0	1	2017-07-25				liver abscess	4	1	53	5	3	931	1	1			1		1	1			15	15	21			1	1	1	0	0	0	1	0	0	0	2.77	23	4	0	0	0	0
611	695	2	58	2017-07-27 02:03:00	0	1	2017-08-04				pneumonia	4	0	0	3	2	12106	2	2						1	2				20/17	20	17			1	0	0	0	1	0	1	1	0.86	68	2	0	0	0	0
612	696	2	75	2017-07-31 19:50:00	0	1	2017-08-01				hypovolemic shock	4	1	24	1	2	299	1	1			1		1	1			15	15	21			1	1	1	0	0	0	0	0	1	0	0.7	82	2	0	0	0	0
613	697	2	66	2017-08-09 15:37:00	0	1	2017-08-14				SCMP	4	0	0	2	2	6715	1	1			1		1	1			17	17	23			1	1	1	1	0	0	1	0	0	0	0.88	64	2	0	0	0	0
614	698	2	56	2017-08-13 20:41:00	0	1	2017-08-14				hypovolemic shock	4	0	0	2	2	1254	1	1			1		1	1			17	17	21			1	1	1	0	0	0	1	0	0	0	1.25	44	3	1	0	0	0
615	699	1	66	2017-08-13 21:40:00	0	1	2017-08-30				pneumonia	1	0	0	2	2	24140	3->2	1			2		2	2	3		15	15	21/17			1	1	1	1	0	0	1	0	1	1	7.05	8	5	1	0	0	0
616	700	1	68	2017-08-15 23:55:00	0	1	2017-08-16				pneumonia	0	0	0	2	2	1167	1	1			1		1	1			15	15	21			1	1	1	1	0	0	1	1	1	0	1.93	35	3	0	0	0	0
617	701	1	53	2017-08-23 09:51:00	0	1	2017-08-26				pneumonia	0	0	0	3	2	4753	2	2						1	3				21/18	21	18			1	0	0	0	1	0	0	1	0.95	83	2	0	0	0	0
618	702	1	61	2017-08-26 00:15:00	0	1	2017-08-26				IHD	0	1	31	2	2	590	1	1			1		1	1			15	15	21			1	1	1	0	0	0	0	1	1	1	1.27	58	3	1	0	1	0
619	703	1	48	2017-09-02 20:11:00	0	1	2017-09-04				MI	0	1	44	2	3	2524	1->3	1			1		1	2	1		15	15	20/18			2	1	1	0	0	0	1	1	0	0	0.87	>90	1	0	0	0	0
620	704	1	61	2017-09-12 12:21:00	0	1	2017-09-21				panperitonitis	4	0	0	3	2	13219	2->3	1			1		1	1	2		15	15	22/19			1	1	1	1	0	0	1	0	1	0	0.46	>90	1	0	0	0	0
621	705	1	76	2017-09-21 09:15:00	0	1	2017-09-21				MI	0	1	30	1	3	395	1	1			1		1	1			16	16	24			1	1	1	0	0	0	1	0	1	1	1.35	51	3	0	1	1	0
622	706	1	49	2017-09-29 08:04:00	0	1	2017-09-29				MI	4	1	41	2	3	776	1	1			1		1	1			15	15	22			1	1	1	0	0	0	0	0	0	0	1.32	58	3	0	0	0	0
623	707	2	78	2017-09-30 06:40:00	0	1	2017-10-04				aortic dissection	4	0	0	2	2	6049	1	1			1		1	1			15	15	18			1	1	1	1	0	0	1	0	1	1	0.97	56	3	0	0	0	0
624	708	1	82	2017-10-08 04:11:00	0	1	2017-10-10				pneumonia	0	0	0	3	2	3283	3	1			1		1	2	1		15	15	21/19			2	1	1	1	0	0	1	0	0	0	0.93	78	2	0	0	0	0
625	709	1	60	2017-10-09 04:48:00	0	1	2017-10-11				IPF	4	1	22	2	2	3737	1	1			2		2	1			15	15	23			2	1	1	0	0	0	1	0	0	0	0.98	78	2	0	0	0	0
626	710	1	72	2017-10-13 11:35:00	0	1	2017-10-15				anaphylactic shock	0	1	15	2	2	3055	1	1			1	2	1	1			16/16	16	22			1	1	1	0	0	0	1	0	0	1	1.12	64	2	0	0	0	0
627	711	1	69	2017-10-19 09:27:00	0	1	2017-10-24				HF	0	1	19	2	3	7143	1	1			2		2	2			15	15	19			1	1	1	0	0	0	1	0	1	1	1.79	38	3	1	0	1	0
628	712	2	62	2017-10-28	0	1	2017-10-29				endocarditis	0	0	0	2	2	985	1	1			1		1	1			15	15	21			1	1	1	1	0	0	1	0	0	0	4.48	10	5	1	0	1	0
629	713	1	50	2017-11-01 22:20:00	0	1	2017-11-14				LC	0	0	0	5	1	17995	1	1			2		2	2			17	17	24			1	1	1	1	0	0	1	1	0	1	0.61	>90	1	0	0	0	0
630	714	1	68	2017-11-02 04:25:00	0	1	2017-11-09				MR	0	0	0	1	1	10556	1	1			1		1	1			15	15	24			1	1	1	1	0	0	1	0	0	1	1.05	70	2	0	0	1	0
631	715	1	78	2017-12-12 19:21:00	0	1	2017-12-13				MI	4	1	32	2	2	285	1	1			2		2	1			15	15	22			2	1	1	0	0	0	0	0	0	1	6.62	8	5	1	0	1	0
632	716	1	63	2017-12-15 20:27:00	0	1	2017-12-16				MI	3	1	32	2	3	228	1	1			1		1	1			15	15	22			1	2	2	0	0	0	0	0	0	0	0.84	>90	1	0	0	0	0
633	717	1	63	2017-12-20 20:23:00	0	1	2017-12-27				esophageal ca.	4	0	0	3	2	10182	2	2						1	2				20/17	20	17			1	0	0	0	0	1	1	1	0.64	>90	1	0	0	1	0
634	718	1	61	2017-12-20 22:00:00	0	1	2018-01-23				IPF	4	0	0	3	2	48320	2	2						1	3				21/17	21	17			2	0	0	0	0	0	1	0	0.62	>90	1	0	0	0	0
635	719	1	59	2017-12-26 05:27:00	0	1	2018-01-07				ILD	4	0	0	2	2	17619	1->3	1			1		1	1	2		17	17	22/18			1	1	1	0	0	0	0	1	1	0	0.71	>90	1	0	0	0	0
636	720	1	66	2017-07-24 18:06:00	0	1	2017-07-28				pneumonia	4	0	0	3	2	4624	2	2						2	1				20/17	20	17			1	0	0	0	1	0	1	0	1.98	34	3	1	0	0	0
637	721	2	54	2017-12-14 05:41:00	0	1	2017-12-14				pulseless VT	1	1	70	2	3	1108	1	1			2		2	2			15	15	22			1	1	1	0	0	0	0	0	0	1	0.93	63	2	0	0	0	0
638	722	2	81	2018-01-28 15:22:00	0	1	2018-01-28				hypovolemic shock	0	1	45	2	2	286	3	1			1		1	1	3		15	15	20/16			1	1	1	0	0	0	1	0	1	1	1	53	3	0	0	0	0
639	723	2	43	2018-01-30 18:10:00	0	1	2018-02-01				ICH	4	0	0	2	2	1911	1	1			1		1	1			17	17	22			1	1	1	0	0	0	0	0	0	0	0.72	88	2	0	0	0	0
640	724	2	77	2018-02-14 07:04:00	0	1	2018-02-14				MI	0	1	19	2	3	844	1	1			2		2	2			15	15	20			1	1	1	1	0	0	1	0	1	1	5.65	7	5	1	0	1	0
641	725	2	53	2018-02-22 21:44:00	0	1	2018-02-27				hypovolemic shock	4	1	32	2	2	6516	1	1			1		1	1			15	15	22			1	1	1	1	0	0	1	0	0	1	0.39	>90	1	0	0	0	0
642	726	2	57	2018-02-23 03:22:00	0	1	2018-02-23				AML	0	0	0	2	2	575	1	1			1		1	1			15	15	20			1	1	1	0	0	0	1	0	0	0	0.66	>90	1	0	0	0	0
643	727	1	75	2018-02-28 14:15:00	0	1	2018-02-28				MI	4	1	18	2	2	228	1	1			1		1	2			15	15	18			2	1	1	0	0	0	0	1	0	0	1.2	59	3	0	0	0	0
644	728	1	62	2018-03-01 14:40:00	0	1	2018-03-12				emphyema	4	0	0	2	2	15910	1	1			1		1	1			15	15	23			1	1	1	1	0	0	1	0	1	0	6.48	8	5	1	0	1	0
645	729	2	60	2018-03-24 04:35:00	0	1	2018-03-24				HF	0	1	11	5	2	345	1	1			2		2	1			15	15	21			2	1	1	0	0	0	1	0	1	0	1.7	31	3	0	0	1	0
646	730	1	56	2018-03-29 16:37:00	0	1	2018-04-11				DCMP	0	0	0	2	2	17975	1	1			1		1	2			15	15	20			2	1	1	1	0	0	1	1	0	0	2.91	22	4	0	0	0	0
647	731	1	79	2018-04-01 19:58:00	0	1	2018-04-01				MI	0	1	23	2	2	105	1	1			1		1	2			15	15	22			2	1	1	0	0	0	0	0	0	0	1.5	45	3	0	0	0	0
648	732	2	50	2018-04-02 07:16:00	0	1	2018-05-22				ILD	4	0	0	3	2	28309	2->3	1			1		1	2	3		15	15	20/16	20	16	2	1	1	0	0	0	1	0	0	0	1.2	48	3	0	0	0	0
649	733	1	62	2018-04-08 01:37:00	0	1	2018-05-15				HF	4	0	0	1	1	53303	1	1			2		2	2			16	16	28			1	1	1	0	0	0	1	0	0	0	1.74	40	3	0	0	1	0
650	734	2	79	2018-05-02 06:46:00	0	1	2018-05-02				thoracic aortic aneurysm	0	0	0	1	1	104	1	1			2		2	2			15	15	21			1	1	1	0	0	0	0	0	1	0	1.42	36	3	0	0	0	0
651	735	1	36	2018-05-02 14:47:00	0	1	2018-05-03				aortic dissection	0	0	0	3	2	817	2	2						2	1				21/19	21	19			1	0	0	0	1	0	1	0	6.27	10	5	1	0	0	0
652	736	1	57	2018-05-03 19:29:00	0	1	2018-05-06				HF	4	1	25	2	3	4021	1	1			2		2	1			15	15	20			2	1	1	1	0	0	1	0	0	1	1.37	54	3	0	0	0	0
653	737	1	67	2018-05-05 13:47:00	0	1	2018-05-07				MI	0	1	24	2	2	3063	1	1			1		1	2			17	17	23			2	1	1	0	0	0	0	0	1	1	1.2	60	2	0	0	1	0
654	738	1	76	2018-05-05 23:01:00	0	1	2018-05-06				MI	0	1	30	2	3	749	1	1			2		2	1			15	15	21			2	1	1	1	0	0	0	0	1	0	1.32	53	3	0	0	1	0
655	739	1	78	2018-05-10 16:59:00	0	1	2018-05-20				MI	4	0	0	2	3	13497	1	1			1		1	2			17	17	24			2	1	1	1	1	0	1	0	1	0	1.11	64	2	0	0	0	0
656	740	1	57	2018-05-19 14:13:00	0	1	2018-05-20				aortic dissection	0	0	0	2	2	1597	1	1			2		2	2			18	18	24			1	1	1	1	0	0	1	0	1	0	6.02	10	5	1	0	0	0
657	741	1	68	2018-05-22 23:02:00	0	1	2018-06-01				ICMP	4	1	10	2	2	13943	1	1			1		1	1			17	17	24			1	1	1	1	0	0	1	0	0	0	2.55	25	4	0	0	1	0
658	742	1	62	2018-05-24 17:05:00	0	1	2018-05-29				HCC	4	0	0	3	2	7459	2	2						2	1				22/19	22	19			1	0	0	0	1	0	0	0	0.73	>90	1	0	0	0	0
659	743	1	73	2018-05-25 17:29:00	0	1	2018-05-28				pneumonia	0	0	0	2	2	3643	1	1			2		2	2			15	15	20			1	1	1	1	0	0	1	1	1	1	5.25	11	5	1	0	0	0
660	744	2	39	2018-05-28 15:31:00	0	1	2018-09-12				IPF	0	0	0	2	2	154306	1->2	1			2		2	1	2		16	16	22/20			2	1	1	1	0	0	1	0	0	0	0.48	>90	1	0	0	0	0
661	745	1	81	2018-06-01 04:05:00	0	1	2018-06-02				MI	4	1	30	2	2	1750	1	1			2		2	2			16	16	22			1	1	1	1	0	0	1	0	1	1	1.53	44	3	0	0	1	1
662	746	1	66	2018-06-21 02:05:00	0	1	2018-06-21				Asc.aortic aneurysm	0	0	0	1	1	647	1	1			1		1	1			17	17	23			1	1	1	0	0	0	0	0	1	0	1.05	71	2	0	1	0	0
663	747	1	72	2018-06-27 06:20:00	0	1	2018-07-06				MI	4	1	50	2	2	13152	1->3	1			1		1	1	3		15	15	21			1	1	1	0	0	0	1	0	1	0	0.87	86	2	0	1	1	0
664	748	1	70	2018-07-03 01:25:00	0	1	2018-07-15				AS	4	0	0	1	1	18169	1	1			1		1	1			17	17	23			1	1	1	1	0	0	1	0	1	0	1.5	46	3	0	0	0	0
665	749	1	73	2018-07-03 18:35:00	0	1	2018-07-04				thoracic aortic aneurysm	4	1	57	2	3	1175	1	1			1		1	1			16	16	20			1	1	1	1	0	0	1	0	1	0	2.73	23	4	0	0	0	0
666	750	1	61	2018-07-05 21:31:00	0	1	2018-07-28				pneumonia	0	0	0	3	2	32059	2->3	1			1		1	1	3		17	17	24/18			1	1	1	0	0	0	1	1	1	0	0.57	>90	1	0	0	0	0
667	751	1	63	2018-07-24 16:00:00	0	1	2018-08-06				MI	4	1	11	2	2	17805	1	1			2		2	1			16	16	22			2	1	1	1	0	0	1	0	1	0	7.64	7	5	0	0	1	0
668	752	1	71	2018-08-02 08:58:00	0	1	2018-08-10				endocarditis	4	1	6	2	2	11652	1	1			1		1	1			18	18	24			1	1	1	1	0	0	1	0	1	1	1.58	43	3	0	0	0	0
669	753	1	58	2018-08-12 16:05:00	0	1	2018-08-13				AR	4	0	0	2	2	1585	1	1			1		1	1			16	16	24			1	1	1	1	0	0	1	0	1	0	7.47	8	5	1	0	0	0
670	754	1	77	2018-08-24 16:12:00	0	1	2018-08-25				Asc.aortic aneurysm	0	0	0	1	1	563	1	1			1		1	1			17	17	24			1	1	1	0	0	0	1	0	1	1	1.34	52	3	0	1	1	0
671	755	1	63	2018-08-30 07:45:00	0	1	2018-09-07				HF	4	1	52	2	3	11740	1	1			2		2	2			16	16	20			1	1	1	0	0	0	1	0	0	0	1.11	67	2	0	0	0	0
672	756	1	78	2018-08-30 20:21:00	0	1	2018-08-31				MI	4	1	24	2	3	1484	1	1			2		2	2			16	16	22			1	1	1	1	0	0	1	0	0	0	1.32	52	3	0	0	1	0
673	757	2	75	2018-09-04 17:32:00	0	1	2018-09-26				aortic dissection	0	0	0	1	1	31777	1	1			2		2	2			15	15	22			1	1	1	0	0	0	1	0	0	0	0.72	79	2	0	0	0	0
674	758	1	59	2018-09-04 17:55:00	0	1	2018-09-05				pneumonia	0	1	88	3	2	378	2	2						2	1				22/18	22	18			1	0	0	0	1	1	0	0	5.22	11	5	0	0	0	0
675	759	1	48	2018-09-11 16:20:00	0	1	2018-09-20				lung ca.	4	1	2	3	3	12780	3	1			2		2	2	3		16	16	20/18			1	1	1	0	0	0	0	1	0	0	0.81	>90	1	0	0	0	0
676	760	1	59	2018-09-13 23:00:00	0	1	2018-09-14				pneumonia	0	0	0	5	2	566	1	1			1		1	2			16	16	22			2	1	1	0	0	0	1	0	0	0	2.96	22	4	0	0	0	0
677	761	1	41	2018-09-14 05:03:00	0	1	2018-09-20				DLBL	0	0	0	3	2	8900	2->3	1			2		2	2	3		15	15	24/17			1	1	1	0	0	0	0	0	0	0	0.8	>90	1	0	0	0	0
678	762	2	80	2018-10-02 13:03:00	0	1	2018-10-02				pneumonia	4	1	10	2	2	77	1	1			2		2	1			16	16	20			2	1	1	0	0	0	0	0	0	0	0.92	59	3	0	0	0	0
679	763	2	50	2018-10-14 15:53:00	0	1	2018-10-28				pneumonia	0	0	0	3	2	19736	2->3	1			2		2	2	3		15	15	22/16			1	1	1	0	0	0	1	0	0	0	0.73	84	2	0	0	0	0
680	764	2	28	2018-10-17 03:20:00	0	1	2018-10-17				septic shock	0	1	30	2	2	44	1	1			1		1	1			15	15	18			1	1	1	0	0	0	1	0	0	0	1.11	59	3	0	0	0	0
681	765	1	72	2018-10-17 18:34:00	0	1	2018-10-17				pneumonia	0	1	39	2	3	40	1	1			1		1	2			16	16	21			2	1	1	0	0	0	0	0	0	0	0.58	>90	1	0	0	0	0
682	766	1	48	2018-10-18 17:19:00	0	1	2018-10-27				HCC	0	0	0	2	2	12671	1	1			1		1	2			18	18	24			2	1	1	0	0	0	1	0	0	0	0.68	>90	1	0	0	0	0
683	767	1	71	2018-10-24 05:07:00	0	1	2018-10-24				aortic dissection	0	0	0	1	1	495	1	1			2		2	2			17	17	24			1	1	1	0	1	0	0	0	1	1	0.75	>90	1	0	0	0	0
684	768	1	71	2018-11-02 10:32:00	0	1	2018-11-05				MI	4	1	5	2	3	4308	1	1			2		2	2			16	16	22			1	1	1	1	0	0	1	1	1	0	1.23	58	3	0	0	0	0
685	769	1	60	2018-11-11 11:05:00	0	1	2018-11-11				hypovolemic shock	0	0	0	2	2	104	1	1			1		1	1			16	16	22			1	1	1	0	0	0	0	0	0	0	1.01	75	2	0	0	0	0
686	770	1	80	2018-11-12 02:56:00	0	1	2018-11-16				MI	4	1	21	2	3	6414	1	1			1		1	2			16	16	20			2	1	1	0	0	0	0	0	0	0	1.65	40	3	0	1	0	0
687	771	2	62	2018-11-13 17:53:00	0	1	2018-11-22				asphyxia	0	1	9	3	3	12625	1->2	1			2		2	1	3		20	20	18/16	18	16	2	1	1	0	0	0	0	0	1	0	1.05	53	3	0	0	0	0
688	772	1	65	2018-11-18 17:09:00	0	1	2018-11-21				MI	4	1	15	2	3	4565	1	1			1		1	1			16	16	20			1	1	1	0	0	0	1	0	1	1	3.08	20	4	1	0	0	0
689	773	1	69	2018-11-19 19:43:00	0	1	2018-11-25				endocarditis	0	0	0	1	1	7501	1	1			2		2	1			17	17	22			2	1	1	1	1	0	1	1	1	0	1.06	85	2	0	0	0	0
690	774	1	84	2018-12-27 16:43:00	0	1	2018-12-28				hypovolemic shock	0	1	38	2	2	656	1	1			1		1	1			15	15	21			1	1	1	0	0	0	1	0	1	0	1.02	70	2	0	0	0	0
691	775	1	61	2018-12-27 23:00:00	0	1	2019-01-20				IPF	0	0	0	3	2	33867	2->3	1			1		1	1	3		17	17	23/17			1	1	1	0	0	0	0	0	0	0	0.75	>90	1	0	0	0	0
692	776	2	80	2018-12-31 00:25:00	0	1	2019-01-02				aortic dissection	0	0	0	2	2	3400	1	1			1		1	1			15	15	21			1	1	1	1	0	0	1	0	1	0	0.83	66	2	0	0	0	0
693	777	1	48	2018-02-06 16:00:00	0	1	2018-02-20				MI	1	1	30	1	2	19909	1->3	1			1		1	1	2		15	15	23/21			1	1	1	1	0	0	1	0	1	0	2.54	27	4	0	0	1	0
694	778	1	58	2018-03-05 06:46:00	0	1	2018-03-09				DCMP	4	1	49	2	3	5983	1	1			2		2	2			15	15	22			1	1	1	1	0	0	1	0	1	0	1.27	58	3	0	0	0	0
695	779	1	80	2018-12-11 09:40:00	0	1	2018-12-17				pneumonia	4	1	2	2	3	9310	1	1			2		2	2			15	15	22			1	1	1	1	0	0	1	0	1	0	2.23	29	4	1	1	0	0
696	780	1	72	2019-01-10 02:51:00	0	1	2019-01-15				MI	4	1	12	2	2	7699	1	1			2		2	1			17	17	23			2	1	1	0	0	0	0	0	0	1	1.47	47	3	0	1	1	0
697	781	1	63	2019-01-10 18:31:00	1	0		2020-03-13				2	1	7	2	3	296	1	1			1		1	1			15	15	23			1	2	2	0	1	0	0	1	1	0	1.42	50	3	0	0	1	0
698	782	2	68	2019-01-16 08:25:00	1	1	2019-10-17				endocarditis	2	0	0	2	2	9236	1	1			1		1	2			15	15	22			2	2	2	1	0	0	1	0	1	0	0.54	>90	1	0	0	1	0
699	783	1	74	2019-02-06 20:01:00	0	1	2019-03-14				HF	4	1	27	2	3	8293	1	1			2		2	2			15	15	22			1	1	1	0	0	0	1	0	1	1	2.98	21	4	1	1	1	1
700	784	1	64	2019-02-11 12:42:00	1	0		2020-08-28				3	0	0	3	2	138068	2->3	1			2		2	1	3		15	15	23/17			2	2	2	0	1	0	0	0	0	0	0.66	>90	1	0	0	0	0
701	785	2	55	2019-02-14 15:13:00	0	1	2019-03-09				sarcoma	0	0	0	5	2	2592	2	2						1	2				19/17	19	17			1	0	0	0	0	0	0	0	0.55	>90	1	0	0	0	0
702	786	2	68	2019-03-11 13:00:00	1	0		2020-10-22				2	1	31	2	2	4554	1	1			1		1	1			15	15	20			1	1	1	0	0	0	1	0	0	0	1.05	52	3	0	0	0	0
703	787	2	83	2019-03-13 07:15:00	0	1	2019-03-20				hypovolemic shock	4	0	0	2	1	10598	1	1			2		2	2			17	17	24			1	1	1	0	0	0	1	0	1	0	0.81	68	2	0	0	0	0
704	788	1	32	2019-03-28 15:53:00	1	0		2020-07-29				2	0	0	2	2	7137	1->3->2	1			1		1	1	2		15	15	24/20			1	1	1	1	0	0	0	0	0	0	1.15	74	2	0	0	0	0
705	789	1	63	2019-04-03 19:47:00	0	1	2019-04-06				pneumonia	0	0	0	3	2	2643	2	2						2	1				21/19	21	19			1	0	0	0	0	0	0	0	0.8	>90	1	0	0	0	0
706	790	2	54	2019-04-18 14:00:00	1	0		2020-06-03				2	0	0	3	2	1610	2	2						2	1				20/17	20	17			1	0	0	0	0	1	0	0	0.51	>90	1	0	0	0	0
707	791	1	68	2019-04-25 18:46:00	0	1	2019-04-30				stroke	0	1	25	2	2	6746	1->3	1			1		1	1	2		15	15	22/20			1	1	1	1	0	0	1	0	1	0	6.56	8	5	0	0	0	0
708	792	2	46	2019-04-27 11:27:00	0	1	2019-05-29				endocarditis	0	0	0	2	2	42150	1	1			1		1	1			15	15	21			1	1	1	1	0	0	1	0	0	1	1.81	30	3	0	0	0	0
709	793	2	35	2019-04-28 05:27:00	1	0		2020-10-27				2	0	0	2	3	6393	1	1			1		1	2			15	15	22			2	1	1	1	0	0	1	1	0	0	4.04	13	5	0	0	0	0
710	794	1	58	2019-05-13 12:06:00	0	1	2019-07-28				HF	3	0	0	2	2	6388	1	1			1		1	2			16	16	22			2	2	2	1	0	0	1	1	1	1	3.14	21	4	0	0	1	0
710	795	1	58	2019-07-27 10:30:00	0	1	2019-07-28				HF	4	0	0	2	2	1410	1->3	1			1		1	1	2		17	17	23/19			1	1	1	1	0	0	1	1	1	1	3.14	21	4	0	0	1	0
711	796	1	68	2019-05-20 12:58:00	1	1	2019-11-28				pneumonia	2	0	0	2	2	5822	1	1			1		1	2			16	16	22			2	1	1	1	0	0	0	0	0	0	0.75	>90	1	0	0	0	0
712	797	1	57	2019-06-04 12:45:00	1	1	2019-08-02				AKI	2	0	0	2	1	1835	1	1			1		1	1			16	16	24			1	1	1	0	0	0	1	1	0	0	0.67	>90	1	0	0	0	0
713	798	1	72	2019-06-08 19:00:00	0	1	2019-06-08				MI	0	1	39	2	3	221	1	1			1		1	2			16	16	22			2	1	1	0	0	0	0	0	1	1	2.06	32	3	1	0	1	1
714	799	1	63	2019-06-08 22:50:00	1	0		2020-09-25				2	0	0	3	3	3605	2	2						1	2				22/18	22	18			1	0	0	0	0	0	0	0	0.64	>90	1	0	0	0	0
715	800	2	19	2019-07-03	1	0		2020-11-11				2	0	0	2	2	29483	1->3->2	1			1		1	1	2		15	15	21/19			1	1	1	0	0	0	1	0	0	0	0.73	>90	1	0	0	0	0
716	801	1	59	2019-08-08 22:57:00	0	1	2019-08-10				HCC-LC	0	0	0	2	2	1636	1	1			1		1	1			15	15	21			1	1	1	1	0	0	1	1	0	1	2.64	25	4	0	0	0	0
717	802	1	55	2019-08-13 09:22:00	0	1	2019-09-20				MI	3	0	0	2	2	54834	1	1			1		1	1			17	17	23			1	2	2	1	0	0	1	0	0	0	2.21	31	3	0	0	1	0
718	803	1	61	2019-08-25 13:47:00	1	0		2020-09-15				2	0	0	3	2	3327	2	2						1	3				23/17	23	17			1	0	0	0	0	1	1	0	0.88	89	2	0	0	0	0
719	804	1	81	2019-08-28 11:43:00	0	1	2019-09-02				MI	4	1	36	2	3	7555	1	1			1		1	1			15	15	21			1	1	1	1	0	0	1	1	1	1	2.97	20	4	1	0	1	1
720	805	1	61	2019-08-28 17:37:00	1	0		2020-11-12				3	0	0	2	2	24671	3->2	1			1		1	1	3		15	15	21/17			1	2	2	0	0	0	0	0	0	0	0.77	>90	1	0	0	0	0
721	806	1	57	2019-09-06 12:34:00	1	0		2020-10-29				2	0	0	3	2	7461	2	2						2	1				23/21	23	21			1	0	0	0	1	1	1	0	1.2	60	2	0	0	0	1
722	807	1	56	2019-09-10 04:58:00	1	0		2020-10-27				2	1	30	2	2	9322	1	1			1		1	1			15	15	21			1	1	1	0	0	0	1	0	0	0	1.26	59	3	0	1	1	0
723	808	1	58	2019-09-21 23:00:00	1	0		2020-11-07				2	0	0	2	2	11235	1	1			2		2	2			17	17	23			1	1	1	1	0	0	1	0	1	0	11.2	5	5	1	0	0	0
724	809	1	67	2019-09-23 09:43:00	1	0		2020-10-13				3	0	0	3	2	7432	2	2						1	3				23/17	23	17			1	0	0	0	0	0	0	0	0.66	>90	1	0	0	0	0
725	810	2	60	2019-10-13 10:40:00	0	1	2019-12-20				HF	1	0	0	2	2	5840	1	1			1		1	2			15	15	24			2	1	1	1	0	0	0	0	0	0	1.35	40	3	0	0	0	0
726	811	2	67	2019-10-29 10:11:00	0	1	2019-11-04				HF	0	1	32	2	2	9188	1	1			1		1	2			15	15	24			2	1	1	1	0	0	1	0	1	1	1.64	31	3	0	1	0	0
727	812	1	63	2019-10-31	1	0		2020-08-20				2	1	25	2	2	21702	1->3->2	1			1		1	2	1		17	17	25/21			2	1	1	1	0	0	0	1	0	0	1.32	55	3	0	0	1	0
728	813	1	49	2019-11-03 21:47:00	1	0		2020-11-09				3	1	37	2	2	4464	1	1			1		1	1			17	17	23			1	1	1	0	1	0	0	0	0	0	0.83	>90	1	0	0	0	0
729	814	1	38	2019-11-11 01:49:00	1	0		2020-11-13				2	1	37	2	3	6624	1	1			2		2	2			17	17	23			1	1	1	0	0	0	1	0	0	0	1.46	54	3	0	0	0	0
730	815	1	70	2019-11-15 17:25:00	1	0		2020-07-02				2	0	0	3	2	19980	3->2	1			1		1	2	1		17	17	23/21			1	1	1	1	0	0	0	0	1	0	1.61	43	3	0	0	0	0
731	816	2	65	2019-11-23 21:50:00	0	1	2019-11-24				pneumonia	4	1	28	2	3	828	1	1			2		2	1			17	17	21			2	1	1	0	0	0	1	0	0	0	1.02	54	3	0	0	0	0
732	817	2	67	2019-11-25 20:06:00	0	1	2019-12-26				pneumonia	4	0	0	2	1	44014	1->3->1	1			1	2	1	1	2		15	15	24/21			1	1	1	1	0	0	1	0	0	0	0.65	>90	1	0	1	0	0
733	818	1	61	2019-11-27 12:13:00	1	0		2020-08-10				2	1	23	2	3	5707	1	1			2		2	1			15	15	21			2	1	1	1	0	0	0	1	1	0	1.23	60	2	0	0	0	0
734	819	2	64	2019-12-06 00:48:00	1	0		2020-10-27				2	0	0	1	1	2222	1	1			1		1	1			15	15	21			1	1	1	0	0	0	1	0	1	0	0.55	>90	1	0	0	0	0
735	820	1	70	2019-12-09 15:00:00	1	0		2020-10-21				2	1	5	3	2	5610	2	2						2	1				23/21	23	21			1	0	0	0	0	1	1	1	0.64	>90	1	0	0	1	0
736	821	1	70	2019-12-31 17:40:00	0	1	2020-02-01				HF	1	0	0	1	1	8548	1	1			1		1	1			15	15	21			1	1	1	1	0	0	1	0	1	0	5.83	10	5	1	0	1	0
736	822	1	70	2020-01-07	0	1	2020-02-01				HF	3	0	0	2	2	13916	1	1			2		2	2			15	15	21			1	2	2	1	0	0	1	0	1	0	5.83	10	5	1	0	1	0
737	823	1	27	2019-03-10 07:22:00	0	1	2019-03-13				hemoptysis	4	1	40	2	3	4554	1	1			2		2	2			15	15	21			1	1	1	0	0	0	1	0	0	0	0.46	>90	1	0	0	0	0
738	824	1	61	2019-03-11 19:25:00	0	1	2019-03-23				septic shock	0	0	0	2	3	17030	1	1			2		2	2			17	17	24			1	1	1	1	0	0	1	0	1	0	1.13	66	2	0	0	1	0
739	825	2	73	2019-03-20 22:37:00	0	1	2019-03-22				MI	4	1	7	2	3	2502	1	1			2		2	1			15	15	22			2	1	1	1	0	0	1	0	1	1	0.83	67	2	0	0	1	0
740	826	1	87	2019-03-27 18:58:00	0	1	2019-03-27				AS	0	0	0	2	3	52	1	1			1		1	2			16	16	22			2	1	1	0	0	0	1	0	0	0	1.97	32	3	0	0	0	0
741	827	2	77	2019-03-30 11:18:00	0	1	2019-03-30				arrhythmia	0	1	52	2	3	142	1	1			2		2	2			15	15	18			1	1	1	0	1	0	1	0	1	1	0.63	>90	1	0	1	0	0
742	828	1	68	2019-04-01 10:14:00	0	1	2019-05-08				Brain hemorrhage	4	0	0	3	2	53487	3->2	1			2		2	2	3		15	15	22/15			1	1	1	0	0	0	1	1	0	0	0.88	86	2	0	0	0	0
743	829	2	57	2019-04-03 03:54:00	0	1	2019-04-03				A.fib	4	1	46	2	3	551	1	1			1		1	1			16	16	21			1	1	1	0	0	0	1	0	1	1	4.66	8	5	1	1	1	0
744	830	1	79	2019-04-03 23:58:00	0	1	2019-04-08				Asc.aortic aneurysm	0	0	0	1	1	5962	1	1			1		1	1			16	16	22			1	1	1	0	0	0	1	0	0	0	2.74	23	4	1	0	0	0
745	831	1	62	2019-04-04 23:38:00	0	1	2019-04-08				MR	0	0	0	1	1	4679	1->3	1			1		1	1	2		18	18	24/23			1	1	1	1	0	0	1	0	1	0	2.1	32	3	1	0	0	0
746	832	1	64	2019-04-25 17:20:00	0	1	2019-06-07				pneumonia	4	0	0	2	2	61874	1->2	1			1		1	2	3		16	16	18/17			2	1	1	0	0	0	1	0	1	0	0.83	>90	1	0	0	0	0
747	833	1	62	2019-05-06 11:09:00	0	1	2019-05-08				MI	0	1	57	2	3	3149	1	1			1		1	1			16	16	22			1	1	1	1	0	0	1	1	0	0	1.18	63	2	0	0	0	0
748	834	1	21	2019-06-08 15:45:00	0	1	2019-06-09				PTE	0	1	7	4	2	941	1	1			2		2	2			20	20	24			1	1	1	0	0	0	1	0	0	1	2.14	39	3	0	0	0	0
749	835	2	35	2019-06-12 05:10:00	0	1	2019-06-25				LC	4	0	0	2	2	19407	1	1			2		2	2			15	15	18			1	1	1	1	0	0	1	1	0	1	4.58	11	5	1	0	0	0
750	836	1	80	2019-06-13 22:17:00	0	1	2019-06-14				ICMP	4	1	37	2	3	1428	1	1			2		2	1			15	15	21			2	1	1	0	0	0	1	0	1	0	5.62	10	5	1	0	0	0
751	837	2	79	2019-07-02 14:31:00	0	1	2019-07-04				MI	4	1	21	2	3	2904	1	1			1		1	1			15	15	21			1	1	1	1	0	0	1	0	1	0	0.39	>90	1	0	0	1	0
752	838	2	70	2019-07-05 20:58:00	0	1	2019-08-25				hypovolemic shock	0	0	0	1	1	73272	1->2->3->2	1			1	2	5	1	2		15	15	22/19			1	1	1	0	0	0	1	0	1	0	1.09	50	3	0	0	0	0
753	839	2	78	2019-07-26 22:36:00	0	1	2019-07-28				myocarditis	4	1	2	1	3	2330	1	1			1		1	1			15	15	21			1	1	1	1	0	0	1	0	1	1	1.77	28	4	0	0	0	0
754	840	1	55	2019-08-24 14:52:00	0	1	2019-10-13				pneumonia	0	0	0	3	2	71283	1->3->1	1			1		1	1	2		15	15	21/17			1	1	1	0	0	0	1	0	0	0	0.8	>90	1	0	0	0	0
755	841	1	78	2019-08-27 02:23:00	0	1	2019-08-27				MI	4	1	36	2	3	394	1	1			2		2	2			15	15	21			1	1	1	1	0	0	0	0	1	0	1.28	54	3	0	0	0	0
756	842	1	67	2019-09-19 11:46:00	0	1	2019-10-07				ILD	0	0	0	3	2	25312	2	2						1	3				23/17	23	17			1	0	0	0	1	1	1	0	0.97	77	2	0	0	0	0
757	843	1	71	2019-09-22 09:35:00	0	1	2019-09-24				SFTS	0	0	0	2	2	2948	1	1			1		1	2			15	15	23			2	1	1	0	0	0	1	0	1	1	1.33	53	3	0	0	1	1
758	844	1	44	2019-11-01 22:05:00	0	1	2019-11-03				septic shock	4	0	0	2	2	2155	1->3	1			1		1	1	3		15	15	21/17			1	1	1	0	0	0	1	1	0	0	2.89	24	4	1	0	0	0
759	845	2	18	2019-11-10 08:24:00	0	1	2019-11-12				SLE	0	1	37	2	2	2944	1	1			2		2	1			15	15	21			2	1	1	0	0	0	1	0	0	0	0.5	>90	1	0	0	0	0
760	846	1	70	2019-11-12 19:51:00	0	1	2019-11-13				aortic aneurysm	0	1	2	1	1	344	1	1			1		1	1			17	17	23			1	1	1	0	0	0	0	0	1	1	1.82	37	3	1	0	1	0
761	847	1	58	2019-11-22 03:33:00	0	1	2019-11-24				hypovolemic shock	4	1	83	2	3	3377	1	1			1		1	1			15	15	21			1	1	1	0	0	0	1	1	1	1	9.46	6	5	1	0	1	1
762	848	2	57	2019-11-19 12:45:00	0	1	2019-12-21				pneumonia	4	0	0	3	2	45900	2	2						1	3				21/17	21	17			1	0	0	0	0	0	0	0	0.46	>90	1	0	0	0	0
763	849	2	63	2019-12-04 10:03:00	0	1	2019-12-04				pneumomediastinum	0	1	100	3	3	43	2	2						1	2				21/15	21	15			1	0	0	0	0	0	0	0	0.85	68	2	0	0	0	0
764	850	1	77	2019-12-04 15:29:00	0	1	2019-12-04				pneumonia	0	1	208	2	3	169	1	1			2		2	1			17	17	23			2	1	1	0	0	0	1	0	0	0	0.96	76	2	0	0	0	0
765	851	2	65	2019-12-29	0	1	2019-12-31				pneumonia	4	0	0	3	2	2402	1	1			1		1	1			15	15	21			1	1	1	1	0	0	1	0	1	0	2.76	17	5	0	0	0	0
766	852	1	43	2019-12-31 20:35:00	0	1	2019-12-31				aortic dissection	4	1	43	2	3	167	1	1			1		1	2			17	17	23			2	1	1	0	0	0	0	0	1	1	1.99	37	3	0	0	1	0
767	853	1	73	2018-05-29 17:47:00	0	1	2018-05-29				anaphylactic shock	0	1	18	2	3	192	1	1			2		2	1			16	16	20			2	1	1	0	0	0	0	0	1	0	0.86	87	2	0	0	0	0
768	854	2	79	2018-06-25 11:52:00	0	1	2018-06-25				anaphylactic shock	0	1	82	2	1	84	1	1			1		1	1			17	17	20			1	1	1	0	0	0	0	0	1	0	0.99	54	3	0	0	0	0
769	855	1	74	2018-06-28 07:30:00	0	1	2018-06-28				MI	4	1	54	2	3	213	1	1			1		1	2			15	15	20			2	1	1	0	0	0	0	1	1	0	1.51	45	3	0	0	0	0
[truncated: 21 more columns]
